# Supplementary material for: Progressive Oncological Surgery Is Associated with Increased Curative Resection Rates and Improved Survival in Metastatic Colorectal Cancer
Source: Cancers (Basel). 2019 Feb 14;11(2):218. doi: 10.3390/cancers11020218 (PMC6406820; doi:10.3390/cancers11020218)
Supplement: Supplementary file 1 [file cancers-11-00218-s001.zip]

Archive with 3 entries (2 files):
- cancers-433977-suppl-final/
- cancers-433977-suppl-final/cancers-433977-suppl-final-checked.pdf
- cancers-433977-suppl-final/Table_S3.xlsx
