# Supplementary material for: Progressive Oncological Surgery Is Associated with Increased Curative Resection Rates and Improved Survival in Metastatic Colorectal Cancer
Source: Cancers (Basel). 2019 Feb 14;11(2):218. doi: 10.3390/cancers11020218 (PMC6406820; doi:10.3390/cancers11020218)
Supplement: Supplementary file 1 [file cancers-11-00218-s001.zip › cancers-433977-suppl-final/Table_S3.xlsx]

## Sheet: Primavesi_Cancers_mCRC_data
PATID	Palliativ_Kurativ	Geschlecht	Alter_PrimumOP	Alter_UICCIVED	ASA	BMI	Primary_Tumor_Location_Neu	T_Stadium	T_Stage_grouped	N_Stadium	N_positiv_ja_nein	N_Anzahl_positiv	N_gesamt_reseziert	M_Stadium	G_Stadium	UICC_Stadium	Histo_Primary_Tumor	synchron_metachron_Einteilung_innerhalb_6Mo	Year_UICCIV_IntentDecision	Lebermeta_zu_UICCIV_ED_simplifiziert	Lungenmeta_zu_UICCIV_ED_simplifiziert	Leber_und_Lungenmeta_gleichzeitig_zu_UICCIV_ED_Simplifiziert	PeritonealeMeta_zu_UICCIV_ED_simplifiziert	DistanteLKMeta_zu_UICCIV_simplifiziert	AndereOrganeMeta_zu_UICCIV_ED_Simplifiziert	Liver_Lung_Limited_Disease	Liver_Lung_Limited_Disease_grouped	Lebermeta_operat_Groesster_Durchmesser_cm	Lebermeta_operat_Groesster_Durchmesser_groesser5cm	Lebermeta_operat_Anzahl_mehrals1	Lebermeta_operat_unilobaer_bilobaer	Leberkurativ	LeberLaparoskopisch	LeberOP_Minor_Major_KORREKT	Leberkurativ_gruppiert	Morbidity_LeberOP	Morbidity_LeberOP_Gruppe	Mortality_LeberOP	LOS_LeberOP	Lungenmeta_operat_Groesster_Durchmesser_cm	Lungenmeta_operat_Anzahl	Lungenmeta_operat_einseitig_beidseitig	Lungekurativ	LungeKurativ_Gruppiert	LungeThorakoskopisch	Morbidity_LungenOP	Morbidity_LungenOP_Gruppe	Mortality_LungenOP	LOS_LungenOP
1	1	2	63.9507	68.8192	3	28.0863	Sigma	3	3	1	1	3	16	0	3	3	1	2	2005	1	0	0	0	0	0	1	1	4	0	0	1	1	0	1	1	0	0	0	3	0	0	0	0	0		0	0	0	0
2	2	1	78.4548	78.4548	3	27.5556	Rektum	2	1	x				1	3	4	2	1	2006	0	0	0	0	1	0	4	3	0	0		0	0		0	0	0	0	0	0	0	0	0	0	0		0	0	0	0
3	2	1	74.3452	74.3452	2	26.1224	Sigma	4	4	2	1	18	23	1	2	4	1	1	2013	1	0	0	0	0	0	1	1	0	0		0	0		0	0	0	0	0	0	0	0	0	0	0		0	0	0	0
4	2	2	56.411	56.1753	2	24.0569	Rektum	2	1	0	0	0	14	1	2	4	1	1	2005	1	0	0	0	0	0	1	1	0	0		0	0		0	0	0	0	0	0	0	0	0	0	0		0	0	0	0
5	1	1	42.8932	44.6548	2	23.6614	Rektum	2	1	0	0	0	12	0		1	1	2	2006	1	1	1	0	0	0	3	3	3	0	1	1	2	0	1	1	1	1	0	14	1.5	1	1	2	1	0	1	1	0	14
6	2	2	78.4986	78.4986	3	22.4913	Sigma	4	4	2	1	16	24	1	2	4	1	1	2008	1	0	0	0	0	0	1	1		1		0	0		0	0	0	0	0	0	0	0	0	0	0		0	0	0	0
7	2	1	83.0877	83.0877	2	25.2994	Rektum	3	3	2	1	8	10	1	3	4	1	1	2004	1	0	0	0	0	0	1	1		1		0	0		0	0	0	0	0	0	0	0	0	0	0		0	0	0	0
8	1	2	67.8	68.6986	3	17.3	Ascendens	3	3	1	1	3	10	0	2	3	1	2	2010	1	0	0	1	1	0	4	3	1.5	0	0	1	2	0	1	1	3b	2	0	126	0	0	0	0	0		0	0	0	0
9	2	1	81.7041	81.7041	3	21.3039	Transversum	3	3	0	0	0	14	1	2	4	1	1	2005	1	0	0	0	0	0	1	1	0	0		0	0		0	0	0	0	0	0	0	0	0	0	0		0	0	0	0
10	2	1	63.1589	63.137			Sigma	3	3	1	1	3	26	1	2	4	1	1	2006	1	0	0	0	0	0	1	1	0	0		0	0		0	0	0	0	0	0	0	0	0	0	0		0	0	0	0
11	2	2	66.8849	66.8849	3	35.4308	Rektum	3	3	x				1	2	4	1	1	2012	0	1	0	0	0	0	2	2	0	0		0	0		0	0	0	0	0	0	0	0	0	0	0		0	0	0	0
12	2	2	77.7479	77.7342	4		Rektum	4	4	1	1			1	2	4	1	1	2014	1	1	1	0	0	0	3	3	0	0		0	0		0	0	0	0	0	0	0	0	0	0	0		0	0	0	0
13	2	2	67.0959	67.3068	2	27.4756	Sigma	3	3	0	0	0	15	0	2	2	1	1	2004	1	0	0	0	0	0	1	1	0	0		0	0		0	0	0	0	0	0	0	0	0	0	0		0	0	0	0
14	2	1	86.6493	86.2932	2	18.3655	Rektum	3	3	2	1	11	11	1	2	4	1	1	2011	1	0	0	0	0	0	1	1	0	0		0	0		0	0	0	0	0	0	0	0	0	0	0		0	0	0	0
15	2	1	79.3425	79.7233	4	24.4352	Transversum	3	3	1	1	2	38	0	2	3	1	1	2006	1	0	0	1	1	0	4	3	0	0		0	0		0	0	0	0	0	0	0	0	0	0	0		0	0	0	0
16	1	2	71.5918	73.7425	3	24.1588	Sigma	3	3	1	1	2	10	0	3	3	1	2	2008	1	0	0	0	0	0	1	1	3.5	0	0	1	1	0	1	1	0	0	0	2	0	0	0	0	0		0	0	0	0
17	2	1	84.5397	84.5397	3	31.25	Ascendens	3	3	1	1	2	17	1	2	4	1	1	2009	1	0	0	0	0	0	1	1		1		0	0		0	0	0	0	0	0	0	0	0	0	0		0	0	0	0
18	1	1	41.0274	41.0274	1	26.5625	Rektum	4	4	1	1	2	5	1	2	4	1	1	2009	0	1	0	0	0	0	2	2	0	0		0	0		0	0	0	0	0	0	2.5	8	1	1	1	0	2	1	0	15
19	1	2	82.0795	82.0795	2	26.2164	Rektum	3	3	0	0	0	14	1	2	4	1	1	2013	0	1	0	0	0	0	2	2	0	0		0	0		0	0	0	0	0	0	1.5	1	1	1	1	1	0	0	0	2
20	2	1	66.389	66.389	1	30.0621	Transversum	4	4	2	1	4	27	1	3	4	1	1	2009	1	0	0	0	0	0	1	1	0	0		0	0		0	0	0	0	0	0	0	0	0	0	0		0	0	0	0
21	2	2	74.6548	77.274	3	18.5185	Sigma	1	1	x				0	2	1	1	2	2003	1	0	0	0	1	0	4	3	0	0		0	0		0	0	0	0	0	0	0	0	0	0	0		0	0	0	0
22	1	2	68.2959	68.2959	2	27.7634	Ascendens	3	3	1	1	1	18	0	2	3	1	1	2009	0	1	0	0	0	0	2	2	0	0		0	0		0	0	0	0	0	0	1.5	1	1	1	1	1	0	0	0	4
23	2	2	52.4356	52.4356	2	26.4236	Rektum	3	3	2	1	6	17	1	3	4	1	1	2005	1	0	0	0	0	0	1	1	0	0		0	0		0	0	0	0	0	0	0	0	0	0	0		0	0	0	0
24	1	2	63.8055	63.8055	2	27.1178	Descendens	3	3	1	1	2	19	1	2	4	1	1	2011	1	0	0	0	0	0	1	1	2	0	0	1	1	0	1	1	0	0	0	14	0	0	0	0	0		0	0	0	0
25	2	2	77.1014	77.1014	4	22.8571	Transversum	4	4	2	1	6	23	1	3	4	1	1	2005	1	0	0	1	0	0	4	3		1		0	0		0	0	0	0	0	0	0	0	0	0	0		0	0	0	0
26	1	1	52.0685	52.0685	2	28.2284	Descendens	3	3	2	1	9	35	1	2	4	1	1	2012	0	0	0	1	0	1	4	3	0	0		0	0		0	0	0	0	0	0	0	0	0	0	0		0	0	0	0
27	2	2	76.2137	76.2137	3	24.6097	Transversum	3	3	1	1	3	16	1	2	4	1	1	2011	1	0	0	0	0	0	1	1		1		0	0		0	0	0	0	0	0	0	0	0	0	0		0	0	0	0
28	2	2	58.8767	62.4411	3	28.1	Rektum	3	3	1	1	2	22	0	2	3	1	2	2013	1	1	1	0	0	1	4	3	0	0		0	0		0	0	0	0	0	0	0	0	0	0	0		0	0	0	0
29	2	1	70.074	70.074	3	23.1405	Flexur_Li	3	3	0	0	0	28	1	2	3	1	1	2011	1	1	1	0	0	0	3	3	0	0		0	0		0	0	0	0	0	0	0	2	0	0	0		0	0	0	0
30	2	2	55.2137	59.1342	3	30.0408	Rektum	3	3	0	0	0	41	1	2	4	1	2	2010	0	0	0	1	0	1	4	3	0	0		0	0		0	0	0	0	0	0	0	0	0	0	0		0	0	0	0
31	2	1	59.6055	59.6055	2	18.8707	Ascendens	x	4	x				1	1	4	1	1	2013	1	0		0	0	0	1	1	0	0		0	0		0	0	0	0	0	0	0	0	0	0	0		0	0	0	0
32	1	2	75.2658	77.1699	3	19.8347	Rektum	3	3	1	1	1	9	0	2	3	1	2	2005	0	1	0	0	0	0	2	2	0	0		0	0		0	0	0	0	0	0	2.5	1	1	1	1	0	0	0	0	3
33	1	2	76.4438	76.4438	3	21.1463	Ascendens	4	4	1	1	3	17	1	2	4	1	1	2010	1	0	0	0	0	0	1	1	1.2	0	0	1	1	0	1	1	0	0	0	6	0	0	0	0	0		0	0	0	0
34	2	2	83.7014	85.1233	3	25.1024	Descendens	2	1	0	0	0	12	0	2	1	1	2	2006	1	1	1	0	0	1	4	3	0	0		0	0		0	0	0	0	0	0	0	0	0	0	0		0	0	0	0
35	2	2	76.8712	77.3178	3	20.5289	Coecum	4	4	2	1	11	11	0	3	3	1	1	2010	1	1	1	1	0	0	4	3	0	0		0	0		0	0	0	0	0	0	0	0	0	0	0		0	0	0	0
36	2	2	79.2521	79.2521	3	26.5832	Transversum	4	4	2	1	19	19	1	3	4	1	1	2003	1	1	1	1	0	0	4	3	0	0		0	0		0	0	0	0	0	0	0	0	0	0	0		0	0	0	0
37	2	1	79.9562	79.9562	2	18.6	Transversum	x	4	1	1			1	3	4	1	1	2014	1	0	0	0	0	0	1	1	0	0		0	0		0	0	0	0	0	0	0	0	0	0	0		0	0	0	0
38	2	2	56.7781	56.7781	2	25.2595	Rektum	3	3	2	1	11	15	1	3	4	1	1	2004	1	0	0	0	0	0	1	1	0	0		0	0		0	0	0	0	0	0	0	0	0	0	0		0	0	0	0
39	2	2	49.5315	50.6	1	31.1419	Rektum	3	3	2	1	7	15	0	2	3	1	2	2004	0	1	0	0	0	0	2	2	0	0		0	0		0	0	0	0	0	0	0	0	0	0	0		0	0	0	0
40	2	2	58.2329	58.2329	2	25.9516	Rektum	4	4	2	1	8	22	1	3	4	1	1	2008	1	0	0	1	0	0	4	3	0	0		1	0		0	0	0	0	0	0	0	0	0	0	0		0	0	0	0
41	1	2	67.4849	68.5425	2	25.3593	Rektum	4	4	1	1	2	10	0	2	3	1	2	2004	1	0	0	0	0	0	1	1	2.8	0	1	2	1	0	1	1	2	1	0	17	0	0	0	0	0		0	0	0	0
42	1	1	66.5479	68.6795	2	16.0037	Rektum	3	3	2	1	4	12	0	2	3	1	2	2013	0	1	0	0	0	0	2	2	0	0		0	0		0	0	0	0	0	0	0.3	1	1	1	1	1	0	0	0	2
43	1	1	49.9589	49.9589	1	26.9531	Ascendens	4	4	2	1	7	12	1	3	4	1	1	2011	0	0	0	1	1	1	4	3	0	0		0	0		0	0	0	0	0	0	0	0	0	0	0		0	0	0	0
44	2	2	65.2685	65.2685	2	23.1544	Sigma	4	4	2	1	8	16	1	2	4	1	1	2006	1	0	0	0	0	0	1	1		1		0	0		0	0	0	0	0	0	0	0	0	0	0		0	0	0	0
45	1	1	62.7342	64.7096	2	21.83	Transversum	4	4	2	1	4	16	0	3	3	1	2	2013	1	0	0	0	0	0	1	1	3.3	0	0	1	1	1	1	1	0	0	0	14	0	0	0	0	0		0	0	0	0
46	2	1	87.0877	87.0877	4	26.0375	Ascendens	3	3	2	1	9	24	1	3	4	1	1	2013	1	0	0	0	0	0	1	1	0	0		0	0		0	0	0	0	0	0	0	0	0	0	0		0	0	0	0
47	1	2	57.8493	57.4986	2	26.4	Rektum	4	4	2	1	49	54	1	3	4	2	1	2014	0	0	0	1	0	0	4	3	0	0		0	0		0	0	0	0	0	0	0	0	0	0	0		0	0	0	0
48	2	1	54.9507	55.737	3	21.5645	Ascendens	4	4	1	1	3	8	0	3	3	1	2	2007	0	0	0	1	0	0	4	3	0	0		0	0		0	0	0	0	0	0	0	0	0	0	0		0	0	0	0
49	1	2	58.5534	60.4521	1	25.6055	Sigma	3	3	1	1	3	18	0	2	3	1	2	2014	1	0	0	0	0	0	1	1	2	0	1	2	1	0	1	1	0	0	0	7	0	0	0	0	0		0	0	0	0
50	1	2	76.8603	77.5014	3	24.2587	Rektum	4	4	2	1	6	17	0	2	3	1	2	2011	1	0	0	0	0	0	1	1	2.3	0	1	1	1	1	1	1	0	0	0	6	0	0	0	0	0		0	0	0	0
51	2	2	76.3014	76.3014	3	14.834	Coecum	x	4	x				1	2	4	1	1	2011	1	1	1	1	0	0	3	3	0	0		0	0		0	0	0	0	0	0	0	0	0	0	0		0	0	0	0
52	2	1	33.3233	33.3233	1	21.3039	Rektum	4	4	2	1	5	13	1	3	4	1	1	2005	0	1	0	0	0	0	2	2	0	0		0	0		0	0	0	0	0	0	0	1	1	0	0		0	0	0	0
53	2	2	69.3096	71.1699	2	27.0051	Sigma	3	3	2	1			0	3	3	1	2	2005	1	0	0	0	1	0	4	3	0	0		0	0		0	0	0	0	0	0	0	0	0	0	0		0	0	0	0
54	1	2	60.6466	64.0795	2	27.6361	Ascendens	3	3	0	0	0		0	2	2	1	2	2013	1	1	1	0	0	0	3	3	1.5	0	1	2	2	0	1	1	0	0	0	7	0.6	8	2	2	1	0	3a	1	0	13
55	2	2	72.2822	72.2822	2	26.2596	Rektum	3	3	2	1	13	16	1	2	4	1	1	2003	1	0	0	0	0	0	1	1		1		0	0		0	0	0	0	0	0	0	0	0	0	0		0	0	0	0
56	2	1	86.6384	86.6384	4	21.9899	Sigma	4	4	2	1	13	13	1	3	4	2	1	2011	1	1	1	0	0	0	3	3	0	0		0	0		0	0	0	0	0	0	0		0	0	0		0	0	0	0
57	2	2	65.1315	66.2986	3	25.2493	Rektum	3	3	1	1			0		3	1	2	2006	0	1	0	0	1	0	4	3	0	0		0	0		0	0	0	0	0	0	0	0	0	0	0		0	0	0	0
58	1	2	75.0849	75.0849	3	18.8324	Rektum	4	4	2	1	7	15	1	2	4	1	1	2011	1	0	0	0	0	0	1	1	1.4	0	1	2	1	0	2	1	2	1	0	11	0	0	0	0	0		0	0	0	0
59	2	2	58.0658	59.0712	1	25.565	Rektum	3	3	2	1	5	14	0	3	3	2	2	2004	0	0	0	1	0	1	4	3	0	0		0	0		0	0	0	0	0	0	0	0	0	0	0		0	0	0	0
60	1	1	64.8795	65.8822	3	23.2434	Rektum	3	3	1	1	1	12	0	2	3	1	2	2012	0	0	0	0	1	0	4	3	0	0		0	0		0	0	0	0	0	0	0	0	0	0	0		0	0	0	0
61	1	2	47.2247	47.2247	2	31.1705	Rektum	3	3	0	0	0	16	1	2	4	1	1	2013	1	0	0	0	0	0	1	1	0.5	0	1	2	1	0	1	1	0	0	0	8	1.4	1	1	3	0	1	0	0	0	4
62	2	2	62.6274	62.6274	2	32.2831	Sigma	4	4	2	1	9	11	1	2	4	1	1	2013	1	1	1	0	0	1	4	3	0	0		0	0		0	0	0	0	0	0	0	0	0	0	0		0	0	0	0
63	1	1	53.8356	51.7616	2	19.6072	Rektum	3	3	1	1	2	13	1	3	4	2	1	2010	1	1	1	0	0	0	3	3	1.5	0	0	1	2	0	1	1	3b	2	0	9	1	1	1	2	1	1	0	0	0	8
64	2	2	47.5151	49.8082	2	23.4568	Sigma	4	4	1	1	2	14	0	2	3	1	2	2005	1	0	0	1	0	0	4	3	0	0		0	0		0	0	0	0	0	0	0	0	0	0	0		0	0	0	0
65	1	2	52.8384	52.8384	2	22.2041	Sigma	4	4	2	1	6	27	1	2	4	1	1	2010	1	0	0	0	0	0	1	1	2.8	0	1	2	1	0	1	1	0	0	0	7	0	0	0	0	0		0	0	0	0
66	1	2	54.0685	53.726	2	22.8571	Rektum	3	3	1	1	2	19	1	3	4	1	1	2014	1	0	0	0	0	0	1	1	0.4	0	0	1	1	0	1	1	1	1	0	21	0	0	0	0	0		0	0	0	0
67	2	1	68.7644	68.7644	3	31.2213	Ascendens	4	4	2	1	15	25	1	3	4	1	1	2005	1	0	0	0	0	0	1	1	0	0		0	0		0	0	0	0	0	0	0	0	0	0	0		0	0	0	0
68	1	2	76.7616	78.2521	3	27.1178	Rektum	3	3	1	1			0		3	1	2	2004	1	0	0	0	0	0	1	1	5.3	1	0	1	1	0	1	1	0	0	0	9	0	0	0	0	0		0	0	0	0
69	2	1	47.7068	47.7068	1	21.3039	Ascendens	3	3	2	1	5	21	1	2	4	1	1	2008	1	0	0	0	0	0	1	1	0	0		0	0		0	0	0	0	0	0	0	0	0	0	0		0	0	0	0
70	2	1	82	83.0219	3	26.2976	Rektum	3	3	0	0	0	4	0	3	2	1	2	2004	1	1	1	0	0	1	4	3	0	0		0	0		0	0	0	0	0	0	0	0	0	0	0		0	0	0	0
71	2	2	64.737	66.7945	2	31.0979	Sigma	4	4	0	0	0	18	0	3	2	1	2	2008	0	0	0	0	1	0	4	3	0	0		0	0		0	0	0	0	0	0	0	0	0	0	0		0	0	0	0
72	2	2	63.7041	63.7041	3	23.9395	Sigma	2	1	1	1		13	0	3	3	1	1	2012	1	0	0	1	0	0	4	3	0	0		0	0		0	0	0	0	0	0	0	0	0	0	0		0	0	0	0
73	2	2	81.411	82.5863	3	22.9854	Ascendens	2	1	1	1	1	16	0	2	3	1	2	2010	1	0	0	0	0	0	1	1	0	0		0	0		0	0	0	0	0	0	0	0	0	0	0		0	0	0	0
74	2	2	79.1836	80.2904	2	23.4375	Rektum	3	3	0	0	0	15	0	2	2	1	2	2005	1	0	0	0	0	0	1	1	0	0		0	0		0	0	0	0	0	0	0	0	0	0	0		0	0	0	0
75	1	1	64.726	66.3781	2	35.3629	Ascendens	3	3	1	1	1	15	0	3	3	1	2	2011	1	0	0	0	0	0	1	1	2.8	0	1	1	1	0	1	1	0	0	0	6	0	0	0	0	0		0	0	0	0
76	2	2	67.9479	67.9479	2	23.1834	Sigma	4	4	2	1	8	28	1	2	4	1	1	2010	1	0	0	1	0	0	4	3	0	0		0	0		0	0	0	0	0	0	0	0	0	0	0		0	0	0	0
77	2	1	61.7014	61.2384	3	16.1843	Ascendens	4	4	2	1	4	4	1	3	4	1	1	2009	1	0	0	1	0	1	4	3	0	0		0	0		0	0	0	0	0	0	0	0	0	0	0		0	0	0	0
78	2	1	71.8877	71.8877	2	27.2392	Sigma	x	4	x				1	2	4	1	1	2008	1	0	0	0	0	1	4	3	0	0		0	0		0	0	0	0	0	0	0	0	0	0	0		0	0	0	0
79	2	2	75.8356	75.8356	2	27.7743	Flexur_Re	4	4	1	1	3	18	1	3	4	1	1	2009	1	0	0	0	0	0	1	1		1		0	0		0	0	0	0	0	0	0	0	0	0	0		0	0	0	0
80	1	2	62.7808	62.674	3	26.4463	Rektum	3	3	2	1	12	44	1	3	4	1	1	2014	1	0	0	0	0	0	1	1	3	0	1	2	1	0	2	1	3b	2	0	50	0	0	0	0	0		0	0	0	0
81	2	1	56.474	56.7014	2	19.2336	Descendens	4	4	0	0	0	14	0	2	2	1	1	2004	1	0	0	0	0	0	1	1	0	0		0	0		0	0	0	0	0	0	0	0	0	0	0		0	0	0	0
82	1	2	67.7753	67.7753	2	24.7843	Coecum	4	4	2	1	4	14	1	2	4	1	1	2007	1	1	1	0	0	0	3	3	3	0	1	2	2	0	1	1	2	1	0	14	1.8	1	1	2	1	0	0	0	0	14
83	2	2	79.7342	79.0685	4	26.0146	Ascendens	3	3	1	1	2	15	1	2	4	1	1	2011	1	0	0	0	0	0	1	1		1		0	0		0	0	0	0	0	0	0	0	0	0	0		0	0	0	0
84	2	1	84.6959	84.6959	3	18.026	Sigma	4	4	x				1	3	4	1	1	2013	1	1	1	1	0	1	4	3	0	0		0	0		0	0	0	0	0	0	0	0	0	0	0		0	0	0	0
85	2	2	54.4493	55.0164	1	26.5285	Rektum	3	3	1	1	2	10	0	2	3	1	2	2003	1	0	0	0	0	0	1	1	0	0		0	0		0	0	0	0	0	0	0	0	0	0	0		0	0	0	0
86	1	2	63.2	63.2	2	29.0698	Rektum	3	3	1	1	3	5	1	2	4	1	1	2004	1	0	0	0	0	0	1	1	3.7	1	1	2	1	0	1	1	0	0	0	4	0	0	0	0	0		0	0	0	0
87	2	2	64.5014	67.6082	3	30.0232	Rektum	2	1	0	0	0	3	0	2	1	1	2	2007	1	0	0	0	0	0	1	1	0	0		0	0		0	0	0	0	0	0	0	0	0	0	0		0	0	0	0
88	1	1	40.4137	39.8603	2	28.306	Transversum	3	3	1	1	3	31	1	3	4	1	1	2014	1	0	0	0	1	0	4	3	13	1	1	2	1	0	1	1	2	1	0	15	0	0	0	0	0		0	0	0	0
89	2	2	53.1699	53.1699	2	27.7148	Ascendens	4	4	2	1	17	38	1	3	4	1	1	2006	1	0	0	0	0	0	1	1	0	0		0	0		0	0	0	0	0	0	0	0	0	0	0		0	0	0	0
90	2	1	72.5096	72.5096	2	28.6501	Rektum	4	4	2	1	10	11	1	3	4	1	1	2008	1	0	0	0	0	0	1	1	0	0		0	0		0	0	0	0	0	0	0	0	0	0	0		0	0	0	0
91	1	1	60.4767	59.5507	3	23.2335	Sigma	3	3	0	0	0	16	1	2	4	1	1	2009	1	0	0	0	0	0	1	1	7	1	1	2	1	0	2	1	3a	1	0	22	0	0	0	0	0		0	0	0	0
92	2	1	57.6712	57.6712	1	25.6544	Coecum	3	3	2	1	12	12	1	3	4	1	1	2005	1	0	0	1	0	0	4	3	0	0		0	0		0	0	0	0	0	0	0	0	0	0	0		0	0	0	0
93	2	1	59.4137	59.4137	2	19.5312	Coecum	4	4	0	0	0	12	1	2	4	1	1	2014	1	1	1	0	0	0	3	3	0	0	0	0	0		0	0	0	0	0	0	0	0	0	0	0		0	0	0	0
94	2	2	80.8767	81.4932	4	30.8979	Coecum	3	3	1	1	1	12	0	3	3	1	2	2005	1	0	0	0	0	1	4	3	0	0		0	0		0	0	0	0	0	0	0	0	0	0	0		0	0	0	0
95	2	1	53.1178	53.1178	3		Flexur_Re	4	4	x				1	2	4	1	1	2008	1	0	0	0	1	0	4	3	0	0		0	0		0	0	0	0	0	0	0	0	0	0	0		0	0	0	0
96	1	2	51.1616	55.4137	2	33.9	Sigma	3	3	1	1	2	10	0	2	3	1	2	2014	0	1	0	0	0	0	3	3	0	0		0	0		0	0	0	0	0	0	0.7	2	1	1	1	0	1	1	0	6
97	2	1	62.0301	63.5589	3	20.9572	Sigma	3	3	2	1	4	6	1	2	4	1	2	2006	0	0	0	0	1	0	4	3	0	0		0	0		0	0	0	0	0	0	0	0	0	0	0		0	0	0	0
98	2	2	81.7644	81.7644	3	28.3604	Rektum	4	4	2	1	15	34	1	2	4	1	1	2014	1	1	1	1	0	0	4	3	0	0		0	0		0	0	0	0	0	0	0	0	0	0	0		0	0	0	0
99	2	2	83.0356	83.6247	2	26.6728	Rektum	3	3	1	1	1	14	0	2	3	1	2	2009	0	1	0	0	0	0	2	2	0	0		0	0		0	0	0	0	0	0	0	0	0	0	0		0	0	0	0
100	2	1	72.9041	72.9041	2	23.0112	Transversum	3	3	2	1	6	17	1	3	4	1	1	2011	1	1	1	0	0	0	3	3		1		0	0		0	0	0	0	0	0	0		0	0	0		0	0	0	0
101	1	2	58.0575	57.6466	3	21.2953	Rektum	4	4	0	0	0	18	1	3	4	1	1	2010	1	0	0	0	0	0	1	1	4.5	1	0	1	1	0	1	1	0	0	0	6	0	0	0	0	0		0	0	0	0
102	2	2	72.8384	72.8384	3	31.8339	Sigma	3	3	0	0	0		1	2	4	1	1	2009	1	0	0	0	0	0	1	1	0	0		0	0		0	0	0	0	0	0	0	0	0	0	0		0	0	0	0
103	1	2	59.6027	60.137	2	23.1481	Ascendens	3	3	0	0	0	36	1	2	4	1	2	2004	1	0	0	0	0	0	1	1	5	1	1	1	1	0	2	1	0	0	0	7	0	0	0	0	0		0	0	0	0
104	1	2	55.1041	59.8247	2	25.7959	Sigma	3	3	2	1			0	3	3	1	2	2014	0	1	0	0	0	0	2	2	0	0		0	0		0	0	0	0	0	0	1.2	1	1	1	1	1	0	0	0	2
105	1	1	82.8904	81.8466	2	24.539	Ascendens	3	3	2	1	8	33	1	2	4	1	1	2014	1	0	0	0	0	0	1	1	2.5	0	1	2	1	0	2	1	3a	1	0	21	0	0	0	0	0		0	0	0	0
106	2	2	71.3945	71.3945	3	29.4076	Ascendens	3	3	2	1	6	22	1	2	4	1	1	2005	1	0	0	0	0	0	1	1	0	0		0	0		0	0	0	0	0	0	0	0	0	0	0		0	0	0	0
107	1	2	75.2438	78.4164	1	24.6755	Rektum	3	3	2	1	7	24	0	3	3	1	2	2009	0	1	0	0	0	0	2	2	0	0		0	0		0	0	0	0	0	0	2.6	1	1	1	1	0	0	0	0	5
108	1	2	57.1507	66.326	2	24.2215	Rektum	3	3	0	0	0	26	0	3	2	1	2	2014	1	0	0	0	0	0	1	1	16	1	0	1	1	0	2	1	2	1	0	29	0	0	0	0	0		0	0	0	0
109	1	1	56.9616	62.2055	2	17.2635	Rektum	1	1	0	0	0	10	0	2	1	1	2	2010	0	1	0	0	0	0	2	2	0	0		0	0		0	0	0	0	0	0	2.1	1	1	1	1	0	0	0	0
110	2	2	74.4055	74.4055	2	24.3375	Transversum	4	4	2	1	7	10	1	3	4	1	1	2004	1	0	0	1	0	0	4	3	0	0		0	0		0	0	0	0	0	0	0	0	0	0	0		0	0	0	0
111	2	2	82.926	83.9726	2	23.5102	Coecum	4	4	0	0	0	15	0	2	2	1	2	2005	0	0	0	1	0	0	4	3	0	0		0	0		0	0	0	0	0	0	0	0	0	0	0		0	0	0	0
112	2	2	76.1425	76.1425	3	32.001	Coecum	x	4	x				1	3	4	1	1	2007	1	0	0	0	0	0	1	1	0	0		0	0		0	0	0	0	0	0	0	0	0	0	0		0	0	0	0
113	2	2	66.6274	66.6274	2	24.8163	Rektum	4	4	2	1			1	2	4	1	1	2003	1	0	0	0	1	0	1	1	0	0		0	0		0	0	0	0	0	0	0	0	0	0	0		0	0	0	0
114	2	1	69.5945	69.8411	3	29.4076	Coecum	4	4	2	1	18	26	1	3	4	1	1	2010	0	0	0	0	1	0	4	3	0	0		0	0		0	0	0	0	0	0	0	0	0	0	0		0	0	0	0
115	2	2	74.674	74.674	2	27.0416	Flexur_Re	4	4	1	1	3	17	0	2	3	1	1	2006	0	0	0	1	0	0	4	3	0	0		0	0		0	0	0	0	0	0	0	0	0	0	0		0	0	0	0
116	2	2	46.8932	45.9507	2	18.6736	Rektum	3	3	0	0	0	6	1	2	4	1	1	2013	1	0	0	0	0	0	1	1	0	0		0	0		0	0	0	0	0	0	0		0	0	0		0	0	0	0
117	2	1	57.7151	57.7151	3	20.0773	Coecum	4	4	2	1	5	12	1	3	4	1	1	2008	1	0	0	0	0	0	1	1	0	0		0	0		0	0	0	0	0	0	0	0	0	0	0		0	0	0	0
118	1	2	59.5671	59.5671	2	21.4619	Sigma	2	1	1	1	3	15	1	2	4	1	1	2012	1	0	0	0	0	0	1	1	2.5	0	0	1	1	0	1	1	0	0	0	10	0	0	0	0	0		0	0	0	0
119	1	2	57.6466	57.6466	2	25.1474	Sigma	3	3	0	0	0	9	1	3	4	1	1	2005	1	0	0	0	0	0	1	1	3	0	1	1	1	0	1	1	0	0	0	6	0	0	0	0	0		0	0	0	0
120	1	1	71.7014	71.7014	2	24.841	Rektum	3	3	x				1	2	4	1	1	2007	0	1	0	0	0	0	2	2	0	0		0	0		0	0	0	0	0	0	1.8	1	1	1	1	0	0	0	0	4
121	2	2	66.6329	65.5973	4	24.6914	Rektum	4	4	1	1	1	12	1	3	4	1	1	2006	1	1	1	0	0	0	3	3		1		0	0		0	0	0	0	0	0	0		0	0	0		0	0	0	0
122	2	2	54.4603	54.4603	3	31.5559	Rektum	3	3	1	1			1	2	4	1	1	2009	1	1	1	0	1	0	4	3	0	0		0	0		0	0	0	0	0	0	0	0	0	0	0		0	0	0	0
123	1	1	56.5589	56.5589	1	21.6721	Sigma	3	3	2	1	6	22	1	2	4	1	1	2007	1	0	0	0	0	0	1	1	6.5	1	1	1	1	0	2	1	0	0	0	8	0	0	0	0	0		0	0	0	0
124	1	2	61.0849	62.1781	2	17.9	Sigma	3	3	1	1	1	15	0	2	3	1	2	2012	0	0	0	1	0	0	4	3	0	0		0	0		0	0	0	0	0	0	0	0	0	0	0		0	0	0	0
125	2	1	77.6137	78.1507	3	30.1103	Rektum	4	4	2	1	14	26	0	3	3	1	2	2010	1	0	0	0	1	0	4	3	0	0		0	0		0	0	0	0	0	0	0	0	0	0	0		0	0	0	0
126	1	2	78.3507	78.3507	2	21.4692	Sigma	3	3	1	1	1	13	1	2	4	1	1	2010	1	0	0	0	0	0	1	1	0.5	0	0	1	1	1	1	1	0	0	0	3	0	0	0	0	0		0	0	0	0
127	1	1	79.1342	79.1342	3	19.5312	Rektum	4	4	2	1	7	27	1	3	4	1	1	2012	0	0	0	1	0	0	4	3	0	0		0	0		0	0	0	0	0	0	0	0	0	0	0		0	0	0	0
128	2	2	72.8192	72.8192	3	23.6614	Rektum	3	3	x				1	2	4	1	1	2006	1	0	0	0	0	0	1	1	0	0		0	0		0	0	0	0	0	0	0	0	0	0	0		0	0	0	0
129	1	2	70.2904	70.2904	3	26.2346	Transversum	3	3	2	1	9	32	1	3	4	1	1	2012	1	0	0	0	0	0	1	1	3	0	1	2	1	0	2	1	1	1	0	9	0	0	0	0	0		0	0	0	0
130	1	2	74.6356	74.6356	2	22.6757	Sigma	2	1	0	0	0	20	1	2	4	1	1	2004	1	0	0	0	0	0	1	1	0.9	0	0	1	1	0	1	1	0	0	0	10	0	0	0	0	0		0	0	0	0
131	1	1	65.9753	65.8712	2	22.6562	Sigma	4	4	0	0	0	30	1	2	4	1	1	2014	1	0	0	0	0	0	1	1	4.8	0	1	1	1	0	2	1	1	1	0	15	0	0	0	0	0		0	0	0	0
132	1	2	69.2055	70.5397	3	25.3934	Transversum	3	3	2	1	5		0	3	3	1	2	2005	0	1	0	0	1	0	4	3	0	0		0	0		0	0	0	0	0	0	3.1	1	1	1	1	1	0	0	0	5
133	2	2	63.3808	64.2137	3	26.2649	Transversum	3	3	1	1	3	13	0	2	3	1	2	2003	1	0	0	0	0	0	1	1	0	0		0	0		0	0	0	0	0	0	0	0	0	0	0		0	0	0	0
134	2	2	70.4027	70.4027	4	23.5102	Sigma	4	4	0	0	0	12	1	3	4	1	1	2004	1	0	0	0	0	0	1	1		1		0	0		0	0	0	0	0	0	0	0	0	0	0		0	0	0	0
135	1	1	56.7808	56.7808	2	29.7521	Sigma	3	3	2	1	30	31	1	3	4	1	1	2008	1	0	0	0	0	1	4	3	7	1	1	1	2	0	1	1	0	0	0	12	0	0	0	0	0		0	0	0	0
136	1	1	48.2027	47.1452	2	25.7	Coecum	3	3	1	1	3	13	1	2	4	1	1	2014	0	1	0	0	0	0	2	2	0	0		0	0		0	0	0	0	0	0	1	7	2	1	1	0	1	1	0	8
137	2	1	92.9096	92.9096	3	27.9431	Rektum	4	4	x		0		1	2	4	1	1	2010	1	1	1	0	0	0	3	3	0	0		0	0		0	0	0	0	0	0	0	0	0	0	0		0	0	0	0
138	1	2	46.3589	46.3589	2	22.0932	Rektum	3	3	2	1	12	18	1	2	4	1	1	2003	1	0	0	0	0	0	1	1	2.5	0	0	1	1	0	1	1	0	0	0	15	0	0	0	0	0		0	0	0	0
139	1	2	77.1397	77.1397	1	31.4359	Transversum	3	3	1	1	2	12	1	3	4	1	1	2003	1	0	0	0	0	0	1	1	3	0	0	1	1	0	1	1	0	0	0	12	0	0	0	0	0		0	0	0	0
140	2	1	75.2685	75.2685	2	31.6263	Sigma	4	4	2	1	4	8	1	4	4	1	1	2004	0	0	0	1	0	0	4	3	0	0		0	0		0	0	0	0	0	0	0	0	0	0	0		0	0	0	0
141	2	2	64.411	64.411	3	28.9979	Transversum	3	3	0	0	0	16	1	2	4	1	1	2004	1	0	0	0	0	0	1	1		1		0	0		0	0	0	0	0	0	0	0	0	0	0		0	0	0	0
142	1	1	71.874	72.4603	2	23.7118	Coecum	3	3	2	1	10	38	0	1	2	1	2	2010	0	1	0	0	0	0	2	2	0	0		0	0		0	0	0	0	0	0	2	1	1	1	1	0	0	0	0	2
143	1	2	59.5644	59.5644	2	23.8367	Rektum	3	3	2	1	15	26	1	2	4	1	1	2014	1	0	0	0	0	0	1	1	1.2	0	1	2	1	0	1	1	2	1	0	20	0.8	1	1	3	0	0	0	0	0	3
144	2	1	62.1918	62.1918	3	17.8359	Ascendens	3	3	2	1	14		1	3	4	1	1	2008	1	0	0	0	0	0	1	1	0	0		0	0		0	0	0	0	0	0	0	0	0	0	0		0	0	0	0
145	1	1	75.6767	75.6384	2	23.1206	Rektum	3	3	0	0	0	23	1	2	4	1	1	2010	0	1	0	0	0	0	2	2	0	0		0	0		0	0	0	0	0	0	0.8	12	2	1	1	0	0	0	0	4
146	2	2	62.6329	65.0685	2	24.8163	Rektum	2	1	2	1	4	13	0	2	3	1	2	2008	1	1	1	0	0	0	3	3	0	0		0	0		0	0	0	0	0	0	0	0	0	0	0		0	0	0	0
147	1	2	76.1479	76.1479	2	21.6049	Coecum	2	1	2	1			1	2	4	1	1	2013	1	0	0	0	0	0	1	1	1.1	0	1	2	1	0	2	1	0	0	0	6	0	0	0	0	0		0	0	0	0
148	2	1	42.2027	42.2027	1	23.0518	Ascendens	3	3	1	1	2	26	1	2	4	1	1	2009	1	1	1	1	0	0	4	3		1		0	0		0	0	0	0	0	0	0		0	0	0		0	0	0	0
149	2	1	72.8822	75.0247	2	30.4577	Rektum	4	4	2	1	4	21	0	2	3	1	2	2007	0	0	0	1	1	1	4	3	0	0		0	0		0	0	0	0	0	0	0	0	0	0	0		0	0	0	0
150	1	2	52.8986	52.8986	2	27.5482	Sigma	4	4	2	1	6	21	1	2	4	1	1	2012	1	0	0	0	0	0	1	1	2.5	0	1	1	1	0	2	1	0	0	0	6	0	0	0	0	0		0	0	0	0
151	2	2	77.2986	78.2055	2	27.4693	Coecum	3	3	2	1	5	13	0	2	3	1	2	2009	1	0	0	0	0	0	1	1	0	0		0	0		0	0	0	0	0	0	0	0	0	0	0		0	0	0	0
152	1	2	49.8137	50.9068	2	26.8809	Sigma	3	3	1	1	2	33	0	2	3	1	2	2009	1	1	1	0	0	0	3	3	1.5	0	1	2	2	0	1	1	0	0	0	8	0.8	1	1	2	1	0	0	0	0	4
153	2	2	67.6904	67.6904	2	30.0232	Rektum	2	1	0	0	0	7	1	2	4	1	1	2005	1	0	0	0	0	0	1	1	0	0		0	0		0	0	0	0	0	0	0	0	0	0	0		0	0	0	0
154	1	2	42.9233	45.0575	2	29.321	Sigma	3	3	1	1	2	13	0	2	3	1	2	2007	0	1	0	0	0	0	2	2	0	0		0	0		0	0	0	0	0	0	1.2	2	2	1	1	0	0	0	0	5
155	2	1	61.9041	61.9041	3	28.0277	Transversum	4	4	2	1	10	25	1	2	4	1	1	2011	1	0	0	1	0	0	4	3	0	0		0	0		0	0	0	0	0	0	0	0	0	0	0		0	0	0	0
156	1	1	63.0466	64	2	28.125	Rektum	2	1	1	1	2	8	0	2	3	1	2	2014	0	1	0	0	0	0	2	2	0	0		0	0		0	0	0	0	0	0	0.6	2	2	1	1	1	0	0	0	2
157	1	2	73.8082	76.4959	2	31.8878	Coecum	3	3	0	0	0	15	0	2	2	1	2	2013	1	0	0	0	0	0	1	1	4	0	0	1	1	1	1	1	3b	2	0	8	0	0	0	0	0		0	0	0	0
158	2	1	86.9918	90.526	2	25.7812	Rektum	2	1	0	1	0	2	0	2	1	1	2	2012	0	1	0	0	0	1	4	3	0	0		0	0		0	0	0	0	0	0	0	0	0	0	0		0	0	0	0
159	2	2	52.1425	52.1425	2	28.089	Rektum	3	3	2	1	4	8	1	2	4	1	1	2004	1	1	1	0	0	0	3	3	0	0		1	0		0	0	0	0	0	0	0	1	1	0	0		0	0	0	0
160	2	2	60.2164	60.2164	2	21.847	Rektum	3	3	2	1	16	19	1	2	4	1	1	2003	1	0	0	0	0	0	1	1	0	0		0	0		0	0	0	0	0	0	0	0	0	0	0		0	0	0	0
161	2	1	40.7534	40.7534	1	21.6413	Coecum	4	4	2	1	10	22	1	3	4	2	1	2005	0	0	0	1	0	0	4	3	0	0		0	0		0	0	0	0	0	0	0	0	0	0	0		0	0	0	0
162	2	1	87.9014	91.9397	4	29.3848	Sigma	3	3	0	1	0	9	0	3	2	1	2	2012	1	1	1	0	0	1	4	3	0	0		0	0		0	0	0	0	0	0	0	0	0	0	0		0	0	0	0
163	1	1	49.526	49.526	2	20.9366	Sigma	3	3	0	0	0	14	1	2	4	1	1	2005	1	0	0	0	0	0	1	1	5.7	1	0	1	1	0	1	1	0	0	0	5	0	0	0	0	0		0	0	0	0
164	1	2	77.663	78.4849	2	29.7442	Sigma	3	3	2	1	4	13	0	2	3	1	2	2010	1	0	0	0	0	0	1	1	6	1	0	1	1	0	1	1	0	0	0	10	0	0	0	0	0		0	0	0	0
165	2	2	75.5534	78.2658	3	21.6333	Flexur_Li	3	3	1	1	2	9	0	2	3	1	2	2006	1	0	0	1	0	1	4	3	0	0		0	0		0	0	0	0	0	0	0	0	0	0	0		0	0	0	0
166	1	2	64.2849	63.5233	2	22.8571	Rektum	3	3	2	1	4	24	1	2	4	1	1	2011	1	0	0	0	0	0	1	1	5.9	1	1	2	1	0	2	1	0	0	0	7	0	0	0	0	0		0	0	0	0
167	2	1	72.7288	72.7288	3	30.854	Rektum	x	4	x				1	2	4	1	1	2006	1	1	1	1	1	0	4	3	0	0		0	0		0	0	0	0	0	0	0	0	0	0	0		0	0	0	0
168	2	1	60.2356	66.0192	1	22.7732	Sigma	1	1	0	1	0	12	0	2	1	1	2	2014	1	0	0	0	0	1	4	3	0	0		0	0		0	0	0	0	0	0	0	0	0	0	0		0	0	0	0
169	1	2	73.5589	77.4411	3	25.2092	Rektum	1	1	0	0	0	8	0		1	1	2	2011	0	1	0	0	0	0	2	2	0	0		0	0		0	0	0	0	0	0	2.5	3	1	1	1	0	0	0	0	6
170	1	2	57.7671	58.537	2	25.42	Rektum	2	1	0	0	0	17	0	2	1	1	2	2013	1	0	0	1	0	1	4	3	0.6	0	0	1	2	0	1	1	1	1	0	14	0	0	0	0	0		0	0	0	0
171	2	2	53.5616	53.5616	3	24.4193	Flexur_Re	3	3	2	1	4	14	1	2	4	1	1	2006	1	1	1	0	0	0	3	3	0	0		0	0		0	0	0	0	0	0	0		0	0	0		0	0	0	0
172	2	2	76.8712	76.8712	2	22.8571	Ascendens	3	3	0	0	0	29	1	3	4	1	1	2010	1	0	0	0	0	0	1	1	0	0		0	0		0	0	0	0	0	0	0	0	0	0	0		0	0	0	0
173	2	2	55.3945	55.3945	3	19.7318	Rektum	4	4	2	1	16	17	1	3	4	1	1	2004	1	0	0	0	0	1	4	3	0	0		0	0		0	0	0	0	0	0	0	0	0	0	0		0	0	0	0
174	2	1	73.1342	73.1342	2	23.6614	Rektum	3	3	0	0	0	13	1	2	4	1	1	2004	0	1	0	0	0	0	2	2	0	0		0	0		0	0	0	0	0	0	0	0	0	0	0		0	0	0	0
175	2	2	61.5699	61.5699	2	25.3069	Rektum	4	4	2	1	18	18	1	2	4	1	1	2014	0	0	0	1	0	0	4	3	0	0		0	0		0	0	0	0	0	0	0	0	0	0	0		0	0	0	0
176	1	1	45.2877	44.6603	2	20.8209	Rektum	3	3	2	1	13	16	1	2	4	1	1	2010	1	1	1	0	0	0	3	3	0.7	0	1	2	2	0	1	1	0	0	0	9	0.4	1	1	2	1	0	0	0	0	6
177	2	2	69.0466	69.0466	3	27.4506	Coecum	3	3	2	1	4	9	1	3	4	1	1	2006	1	0	0	0	0	0	1	1	0	0		0	0		0	0	0	0	0	0	0	0	0	0	0		0	0	0	0
178	2	1	96.5123	96.5123	4	23.3091	Coecum	4	4	2	1	4	12	1	3	4	1	1	2010	0	0	0	1	0	0	4	3	0	0		0	0		0	0	0	0	0	0	0	0	0	0	0		0	0	0	0
179	2	1	59.0274	59.0274	1	27.1203	Rektum	4	4	2	1	6	15	1	2	4	1	1	2005	1	0	0	0	0	0	1	1	0	0		0	0		0	0	0	0	0	0	0	0	0	0	0		0	0	0	0
180	1	2	60.2658	60.2658	3	26.2346	Ascendens	3	3	2	1	5	29	1	2	4	1	1	2007	1	0	0	0	0	0	1	1	1.6	0	1	1	1	0	2	1	0	0	0	10	1	2	1	3	0	0	0	0	0	3
181	2	2	58.6822	58.6822	2	34.0203	Descendens	3	3	1	1	1	22	1	2	4	1	1	2007	1	1	1	0	0	0	3	3	0	0		0	0		0	0	0	0	0	0	0		0	0	0		0	0	0	0
182	2	2	55.5479	57.6356	1	24.4898	Coecum	4	4	1	1	2	18	0	3	3	1	2	2009	0	0	0	1	0	0	4	3	0	0		0	0		0	0	0	0	0	0	0	0	0	0	0		0	0	0	0
183	2	2	78.4247	78.5507	3	27.7778	Coecum	4	4	1	1	3	16	1	2	4	1	1	2013	1	0	0	0	0	0	1	1	0	0		0	0		0	0	0	0	0	0	0	0	0	0	0		0	0	0	0
184	2	1	85.9452	85.9452	3	23.8751	Descendens	3	3	1	1	1	5	0	2	3	1	1	2004	1	0	0	0	0	0	1	1	0	0		0	0		0	0	0	0	0	0	0	0	0	0	0		0	0	0	0
185	1	2	51.7205	51.7205	2	32.8466	Rektum	3	3	1	1			1	2	4	1	1	2012	1	0	0	0	0	0	1	1	1.5	0	1	2	1	0	2	1	0	0	0	7	0	0	0	0	0		0	0	0	0
186	1	2	66.3479	66.4027	2	24.4473	Ascendens	3	3	2	1	10	13	0	3	3	1	1	2004	0	1	0	0	0	0	2	2	0	0		0	0		0	0	0	0	0	0	1.1	1	1	1	1	0	4a	2	0	18
187	2	2	64.137	69.0329	2	23.4509	Sigma	4	4	0	0	0	24	0	3	2	1	2	2012	1	1	1	1	0	0	4	3	0	0		0	0		0	0	0	0	0	0	0	0	0	0	0		0	0	0	0
188	1	1	82.4219	82.4219	2	26.9531	Coecum	4	4	2	1	4	15	1	3	4	1	1	2007	1	0	0	0	0	0	1	1	5	1	0	1	1	0	1	1	4a	2	0	25	0	0	0	0	0		0	0	0	0
189	1	2	67.6329	73.3616	2	27.6601	Rektum	2	1	0	0	0	2	0	1	1	1	2	2003	0	1	0	0	0	0	2	2	0	0		0	0		0	0	0	0	0	0	2.2	2	1	1	1	0	0	0	0	9
190	1	2	57.4164	57.4164	2	30.3503	Sigma	3	3	2	1	6	15	1	2	4	1	1	2010	0	1	0	0	0	0	2	2	0	0		0	0		0	0	0	0	0	0	2.8	1	1	1	1	0	0	0	0	4
191	2	1	80.8055	80.8055	3	15.0657	Ascendens	4	4	2	1	39	44	1	3	4	1	1	2012	1	1	1	1	0	0	4	3	0	0		0	0		0	0	0	0	0	0	0	0	0	0	0		0	0	0	0
192	2	2	53.411	53.411	2	22.2222	Coecum	4	4	2	1	12	30	1	3	4	1	1	2013	1	0	0	0	1	0	4	3	0	0		0	0		0	0	0	0	0	0	0	0	0	0	0		0	0	0	0
193	1	2	56.4301	56.4301	2	21.7994	Coecum	3	3	1	1	3	16	1	2	4	1	1	2011	0	1	0	0	0	0	2	2	3.2	0	1	1	3	0	0	0	0	0	0	4	1.1	5	1	1	1	0	0	0	0	2
194	1	2	72.4521	76.9753	2	27.6817	Sigma	3	3	1	1	3	12	0	2	3	1	2	2004	1	0	0	0	0	0	1	1	4	0	1	2	1	0	2	1	3a	1	0	29	0	0	0	0	0		0	0	0	0
195	2	2	58.8055	58.8055	3	24.6914	Flexur_Li	3	3	x				1	2	4	1	1	2003	1	0	0	0	0	0	1	1	0	0		0	0		0	0	0	0	0	0	0	0	0	0	0		0	0	0	0
196	2	2	61.6274	61.6274	2	21.2585	Sigma	3	3	1	1	1	13	1	1	4	1	1	2003	1	0	0	0	0	0	1	1	0	0		0	0		0	0	0	0	0	0	0	0	0	0	0		0	0	0	0
197	2	1	63.9589	63.9589	1	24.2215	Rektum	3	3	0	0	0	15	1	2	4	1	1	2009	1	1	1	0	0	0	3	3	0	0		0	0		0	0	0	0	0	0	0		0	0	0		0	0	0	0
198	1	1	71.2658	72.0274	3	22.1	Coecum	3	3	1	1	1	17	0	2	3	1	2	2014	0	1	0	0	0	0	2	2	0	0		0	0		0	0	0	0	0	0	1.7	1	1	1	1	0	0	0	0	10
199	2	2	86.5014	86.5014	2	22.4913	Transversum	2	1	2	1	4	25	1	2	4	1	1	2008	1	0	0	1	1	0	4	3	0	0		0	0		0	0	0	0	0	0	0	0	0	0	0		0	0	0	0
200	2	1	72.5808	72.5808	3	26.2622	Rektum	x	4	x				1		4	1	1	2013	1	0	0	0	0	0	1	1	0	0		0	0		0	0	0	0	0	0	0	0	0	0	0		0	0	0	0
201	2	2	75.7918	75.7918	4	15.9597	Flexur_Re	3	3	1	1	1	18	1	2	4	1	1	2004	1	0	0	0	0	0	1	1		1		0	0		0	0	0	0	0	0	0	0	0	0	0		0	0	0	0
202	1	2	65.2438	64.6082	2	20.9573	Rektum	3	3	0	0	0	19	1	2	4	1	1	2006	1	0	0	0	0	0	1	1	1.2	0	0	1	1	0	1	1	0	0	0	12	0	0	0	0	0		0	0	0	0
203	1	1	68.6877	70.526	2	25.6544	Rektum	4	4	0	0	0	15	0	2	2	1	2	2008	0	1	0	0	0	0	2	2	0	0		0	0		0	0	0	0	0	0	2.2	4	1	1	1	0	3b	2	0	14
204	2	1	62.1507	62.1507	2	30.1038	Sigma	3	3	1	1	2	12	1	2	4	1	1	2003	0	1	0	0	0	0	2	2	0	0		0	0		0	0	0	0	0	0	0		0	0	0		0	0	0	0
205	2	2	77.3068	77.9616	3	23.255	Ascendens	3	3	1	1	3	14	0	2	3	1	2	2008	1	1	1	0	0	0	3	3	0	0		0	0		0	0	0	0	0	0	0	0	0	0	0		0	0	0	0
206	1	1	52.3397	51.4356	1	18.3655	Sigma	1	1	1	1	1	14	1	2	4	1	1	2014	1	0	0	0	0	0	1	1	3	0	1	2	1	0	2	1	3a	1	0	24	0.8	3	1	3	0	0	0	0	0	3
207	1	2	72.1644	72.1644	3	22.8374	Rektum	3	3	1	1	1	11	1	2	4	1	1	2003	1	0	0	0	0	0	1	1	3	0	0	1	1	0	1	1	0	0	0	8	0	0	0	0	0		0	0	0	0
208	1	2	37.6438	37.6438	2	25.8264	Sigma	4	4	2	1	18	18	1	3	4	2	1	2006	1	0	0	0	0	0	1	1	1	0	1	1	1	0	2	1	0	0	0	8	0	0	0	0	0		0	0	0	0
209	1	2	73.2932	73.1068	2	28.4005	Rektum	3	3	2	1	29	29	1	3	4	1	1	2009	1	0	0	0	0	0	1	1	2.1	0	0	1	1	0	1	1	0	0	0	28	0	0	0	0	0		0	0	0	0
210	2	2	81.6575	81.6575	4	32.2494	Flexur_Re	4	4	2	1	6	21	1	3	4	1	1	2014	1	0	0	0	0	0	1	1	0	0		0	0		0	0	0	0	0	0	0	0	0	0	0		0	0	0	0
211	2	2	71.3753	71.3753	3	29.0548	Sigma	4	4	x				1	3	4	1	1	2008	1	0	0	0	0	0	1	1	0	0		0	0		0	0	0	0	0	0	0	0	0	0	0		0	0	0	0
212	1	1	38.6877	38.3836	2	20.4	Rektum	1	1	0	0	0	59	1	3	4	1	1	2013	1	1	1	0	0	0	3	3	1.2	0	1	2	2	0	1	1	0	0	0	9	0.4	2	1	2	1	1	1	1	0	13
213	2	2	68.7534	68.7534	3	34.0203	Rektum	3	3	2	1	5	24	1	2	4	1	1	2008	1	0	0	0	0	0	1	1		1		0	0		0	0	0	0	0	0	0	0	0	0	0		0	0	0	0
214	2	1	78.2959	78.8904	3	24.093	Rektum	3	3	1	1	2	16	0	2	3	1	2	2010	1	0	0	0	0	0	1	1	0	0		0	0		0	0	0	0	0	0	0	0	0	0	0		0	0	0	0
215	2	1	72.1479	72.7671	3	45.4467	Ascendens	3	3	2	1	5	15	1	2	4	1	2	2010	1	0	0	0	0	0	1	1	0	0		0	0		0	0	0	0	0	0	0	0	0	0	0		0	0	0	0
216	1	2	59.1123	61.2137	2	25.8806	Sigma	3	3	1	1	2	9	0	2	3	1	2	2003	0	1	0	0	0	0	2	2	0	0		0	0		0	0	0	0	0	0	2.4	1	1	1	1	0	0	0	0	10
217	2	2	78.7205	82.5562	3	25.9516	Ascendens	3	3	2	1	5	18	0	3	3	1	2	2012	0	0	0	1	0	0	4	3	0	0		0	0		0	0	0	0	0	0	0	0	0	0	0		0	0	0	0
218	1	2	46.6411	46.2959	2	20.2812	Rektum	4	4	2	1	6	33	1	2	4	1	1	2010	1	0	0	0	0	0	1	1	7	1	1	1	1	1	2	1	0	0	0	7	0	0	0	0	0		0	0	0	0
219	2	1	93.9507	97.1808	2	19.0039	Flexur_Re	3	3	1	1	3	13	0	2	3	1	2	2012	1	0	0	1	0	0	4	3	0	0		0	0		0	0	0	0	0	0	0	0	0	0	0		0	0	0	0
220	2	1	70.9589	73.0548	2	20.5761	Sigma	3	3	2	1	4	14	0	3	3	1	2	2010	0	1	0	0	0	0	2	2	0	0		0	0		0	0	0	0	0	0	0	0	0	0	0		0	0	0	0
221	1	2	65.1918	68.0932	3	31.8616	Rektum	3	3	1	1	3	12	0	2	3	1	2	2004	0	1	0	0	0	0	2	2	0	0		0	0		0	0	0	0	0	0	2.5	1	1	1	1	1	0	0	0	3
222	1	2	66.2356	68.6137	2	25.2163	Rektum	3	3	0	0	0	23	0	2	2	1	2	2010	0	1	0	0	0	0	2	2	0	0		0	0		0	0	0	0	0	0	0.6	1	1	1	1	1	0	0	0	1
223	2	1	76.5945	76.5945	2	27.4348	Transversum	4	4	2	1	15	15	1	3	4	2	1	2010	0	1	0	0	0	1	4	3	0	0		0	0		0	0	0	0	0	0	0	0	0	0	0		0	0	0	0
224	1	2	60.7479	62.1562	2	24.9307	Sigma	3	3	0	0	0	14	0	2	2	1	2	2010	1	0	0	0	0	0	1	1	4	0	0	1	1	0	1	1	3a	1	0	16	0	0	0	0	0		0	0	0	0
225	1	1	52.5507	52.9699	2	22.5	Rektum	2	1	0	0	0		0	3	1	1	1	2012	1	0	0	0	0	0	1	1	2.5	0	1	1	1	0	1	1	0	0	0	5	0	0	0	0	0		0	0	0	0
226	2	2	57.7616	57.7616	3	23.9995	Flexur_Li	4	4	2	1	6	43	1	2	4	1	1	2007	1	0	0	1	0	0	4	3	0	0		0	0		0	0	0	0	0	0	0	0	0	0	0		0	0	0	0
227	2	2	67.5808	66.8849	3	26.2649	Sigma	3	3	x				1	2	4	1	1	2007	1	0	0	0	1	0	4	3	0	0		0	0		0	0	0	0	0	0	0	0	0	0	0		0	0	0	0
228	1	2	63.6603	63.9945	3	27.7177	Rektum	3	3	2	1	10	12	0	3	3	1	1	2007	1	0	0	0	1	1	4	3	2.5	0	1	2	1	0	2	1	0	0	0	9	0	0	0	0	0		0	0	0	0
229	2	2	56.9808	56.9808	2	26.4721	Ascendens	3	3	1	1	3	20	1	2	4	1	1	2006	0	1	0	0	0	0	2	2	0	0		0	0		0	0	0	0	0	0	0		0	0	0		0	0	0	0
230	1	2	52.137	53.1233	3	26.9896	Flexur_Re	3	3	0	0	0	0	0	2	2	1	2	2008	1	0	0	0	0	0	1	1	1.5	0	1	1	1	0	1	1	0	0	0	7	0.4	1	1	3	0	0	0	0	0	9
231	1	2	64.6548	65.726	3	31.0477	Sigma	3	3	1	1			0	2	3	1	2	2005	1	0	0	0	0	0	1	1	2.1	0	1	1	1	0	1	1	0	0	0	7	0	0	0	0	0		0	0	0	0
232	2	1	73.7479	73.7479	3	24.2215	Ascendens	4	4	1	1	1	7	0	3	3	2	1	2005	0	0	0	0	1	0	4	3	0	0		0	0		0	0	0	0	0	0	0	0	0	0	0		0	0	0	0
233	2	2	64.874	66.1315	2	30.7174	Rektum	3	3	2	1	6	21	0	2	3	1	2	2013	1	1	1	0	0	0	3	3	0	0		0	0		0	0	0	0	0	0	0	0	0	0	0		0	0	0	0
234	2	2	53.4904	50.9452	2	29.0006	Sigma	3	3	0	0	0	14	1	2	4	1	1	2008	1	0	0	0	0	0	1	1	0	0		0	0		0	0	0	0	0	0	0	0	0	0	0		0	0	0	0
235	1	2	70.7671	71.4603	2	30.1038	Rektum	3	3	0	0	0	4	0	3	2	1	2	2005	0	1	0	0	0	0	2	2	0	0		0	0		0	0	0	0	0	0	1.3	2	1	1	1	1	0	0	0	3
236	2	2	83.3918	84.7726	4	21.3675	Sigma	3	3	1	1	1	6	0	3	3	1	2	2004	1	0	0	1	0	0	4	3	0	0		0	0		0	0	0	0	0	0	0	0	0	0	0		0	0	0	0
237	2	2	74.789	74.789	4	20.679	Rektum	4	4	2	1	6	43	1	2	4	1	1	2009	1	0	0	1	1	0	4	3	0	0		0	0		0	0	0	0	0	0	0	0	0	0	0		0	0	0	0
238	2	1	77.1315	77.1315	4	22.2656	Sigma	x	4	x				1	2	4	1	1	2014	1	0	0	0	0	0	1	1	0	0		0	0		0	0	0	0	0	0	0	0	0	0	0		0	0	0	0
239	2	1	65.0932	65.0932	4	15.9386	Rektum	x	4	x				1		4	1	1	2004	1	1	1	0	1	0	4	3	0	0		0	0		0	0	0	0	0	0	0	0	0	0	0		0	0	0	0
240	1	1	39.0164	39.0164	2	21.4844	Sigma	4	4	x	1			1	2	4	1	1	2013	1	0	0	0	0	0	1	1	4.5	0	1	2	1	0	2	1	0	0	0	5	0	0	0	0	0		0	0	0	0
241	2	1	65.5836	65.5836	2	20.3125	Ascendens	3	3	2	1			1	2	4	1	1	2014	1	0	0	0	1	0	4	3	0	0		0	0		0	0	0	0	0	0	0	0	0	0	0		0	0	0	0
242	2	2	78.2603	78.2603	3	30.478	Descendens	3	3	2	1	4	22	1	2	4	1	1	2005	1	1	1	0	0	0	3	3	0	0		0	0		0	0	0	0	0	0	0		0	0	0		0	0	0	0
243	2	2	72.3507	72.3507	3	24.8163	Sigma	4	4	2	1	6	14	1	2	4	1	1	2010	1	1	1	1	0	0	4	3	0	0		0	0		0	0	0	0	0	0	0		0	0	0		0	0	0	0
244	2	1	55.611	56.5178	2	26.4463	Rektum	3	3	2	1	7	25	0	3	3	1	2	2007	0	1	0	0	0	0	2	2	0	0		0	0		0	0	0	0	0	0	0	0	0	0	0		0	0	0	0
245	2	1	76.2164	76.7644	2	23.0469	Coecum	2	1	0	0	0	12	0	2	1	1	2	2007	1	0	0	0	0	1	4	3	0	0		0	0		0	0	0	0	0	0	0	0	0	0	0		0	0	0	0
246	2	2	67.8384	66.989	3	23.2438	Rektum	3	3	2	1	8	15	1	2	4	1	1	2006	1	1	1	0	0	0	3	3	0	0		0	0		0	0	0	0	0	0	0	0	0	0	0		0	0	0	0
247	1	1	80.4274	79.9671	2	26.5625	Rektum	3	3	0	0	0	12	1	2	4	1	1	2013	1	0	0	0	0	0	1	1	3.8	0	1	2	1	0	1	1	0	0	0	7	0	0	0	0	0		0	0	0	0
248	1	2	66.5068	70.7616	2	26.4	Rektum	3	3	2	1			0	2	3	1	2	2009	0	1	0	0	0	0	2	2	0	0		0	0		0	0	0	0	0	0	2	3	1	1	1	0	0	0	0	3
249	2	1	65.0384	65.0384	4	26.0262	Descendens	4	4	1	1	3	42	1	2	4	1	1	2012	1	0	0	0	0	0	1	1	0	0		0	0		0	0	0	0	0	0	0	0	0	0	0		0	0	0	0
250	2	2	71.4329	71.4329	3	23.3844	Transversum	4	4	x				1	2	4	1	1	2011	1	0	0	1	0	0	4	3	0	0		0	0		0	0	0	0	0	0	0	0	0	0	0		0	0	0	0
251	1	1	65.1452	65.1452	2	27.0993	Sigma	4	4	1	1	2	17	1	3	4	1	1	2013	1	0	0	0	0	0	1	1	4.2	0	0	1	1	0	1	1	3a	1	0	18	0	0	0	0	0		0	0	0	0
252	1	2	72.4822	72.1644	2	22.3403	Rektum	3	3	x				1	2	4	1	1	2009	1	0	0	0	0	0	1	1	0.7	0	0	1	1	0	1	1	2	1	0	30	0	0	0	0	0		0	0	0	0
253	2	2	78.3342	79.4082	3	23.3341	Ascendens	4	4	2	1	12	29	0	3	3	1	2	2007	1	1	1	0	0	0	3	3	0	0		0	0		0	0	0	0	0	0	0	0	0	0	0		0	0	0	0
254	1	1	49.7205	49.5233	3	21.1553	Rektum	3	3	2	1	11	15	1	2	4	1	1	2010	1	0	0	0	0	0	1	1	0.4	0	0	1	1	1	1	1	0	0	0	14	0	0	0	0	0		0	0	0	0
255	2	1	48.9425	48.9425	1	21.4109	Rektum	3	3	1	1	1	19	1	2	4	1	1	2006	1	0	0	0	0	0	1	1		1		0	0		0	0	0	0	0	0	0	0	0	0	0		0	0	0	0
256	2	2	59.0192	59.0192	2	29.3848	Sigma	3	3	1	1	1	15	1	2	4	1	1	2006	1	0	0	0	0	0	1	1	0	0		0	0		0	0	0	0	0	0	0	0	0	0	0		0	0	0	0
257	1	1	50.4137	57.7096	2	30.4832	Flexur_Re	2	1	0	0	0	19	0	2	1	1	2	2012	0	1	0	0	0	0	2	2	0	0		0	0		0	0	0	0	0	0	6	1	1	1	1	1	0	0	0	4
258	1	2	77.5699	77.5699	3	22.6347	Sigma	3	3	1	1	3	18	1	2	4	1	1	2012	0	1	0	1	0	0	4	3	0	0		0	0		0	0	0	0	0	0	1	1	1	1	1	1	0	0	0	3
259	2	1	96.9863	96.9863	4	25.8786	Rektum	4	4	x				1	2	4	1	1	2007	1	0	0	0	0	0	1	1	0	0		0	0		0	0	0	0	0	0	0	0	0	0	0		0	0	0	0
260	2	1	84.9123	84.3562	3	22.2137	Rektum	4	4	2	1	6	26	1	3	4	1	1	2010	1	1	1	0	0	0	3	3	0	0		1	0		0	0	0	0	0	0	0		0	0	0		0	0	0	0
261	1	2	59.6959	59.4247	2	22.3958	Rektum	3	3	2	1	9	21	1	2	4	1	1	2011	1	0	0	0	0	0	1	1	1.2	0	1	1	1	1	1	1	2	1	0	11	0	0	0	0	0		0	0	0	0
262	2	2	70.8	70.8	3	24.6559	Rektum	3	3	2	1	11	13	1	3	4	1	1	2013	1	1	1	0	0	0	3	3	0	0		0	0		0	0	0	0	0	0	0	0	0	0	0		0	0	0	0
263	1	1	66.1151	69.4164	3	26.8136	Descendens	3	3	0	0	0	11	0	2	2	1	2	2010	1	0	0	0	0	0	1	1	3	0	0	1	2	0	1	1	0	0	0	12	0	0	0	0	0		0	0	0	0
264	2	1	67.9507	67.9507	2	24.7676	Rektum	4	4	2	1	19	30	1	3	4	1	1	2006	0	0	0	1	0	0	4	3	0	0		0	0		0	0	0	0	0	0	0	0	0	0	0		0	0	0	0
265	1	2	66.474	67.0329	3	24.2215	Rektum	3	3	0	0	0	7	0	2	2	1	2	2003	1	0	0	0	0	0	1	1	4.5	0	0	1	1	0	1	1	0	0	0	7	0	0	0	0	0		0	0	0	0
266	2	1	78.8795	80.1726	3		Coecum	3	3	2	1	4	21	0	3	4	1	2	2011	0	0	0	0	1	0	4	3	0	0		0	0		0	0	0	0	0	0	0	0	0	0	0		0	0	0	0
267	1	2	59.9315	60.589	3	37.4219	Flexur_Re	3	3	0	0	0	21	0	2	2	1	2	2006	1	0	0	0	0	0	1	1	3	0	1	2	1	0	1	1	3b	2	0	34	0	0	0	0	0		0	0	0	0
268	1	2	60.2438	60.2438	1	20.9024	Rektum	3	3	1	1	2	26	1	2	4	1	1	2007	1	0	0	0	0	0	1	1	1.2	0	0	1	1	0	1	1	0	0	0	22	0	0	0	0	0		0	0	0	0
269	2	2	82.7315	82.7315	3	22.3214	Coecum	3	3	0	0			1	2	4	1	1	2012	1	0	0	0	0	1	4	3	0	0		0	0		0	0	0	0	0	0	0	0	0	0	0		0	0	0	0
270	2	2	68.537	70.0438	2	27.0416	Coecum	3	3	2	1	7	15	0	2	3	1	2	2005	1	1	1	0	0	1	4	3	0	0		0	0		0	0	0	0	0	0	0	0	0	0	0		0	0	0	0
271	2	1	71.0082	72.1151	2	30.4438	Descendens	4	4	0	0	0	20	0	2	2	1	2	2012	0	0	0	1	0	0	4	3	0	0		0	0		0	0	0	0	0	0	0	0	0	0	0		0	0	0	0
272	2	1	60.3644	60.3644	3	31.1951	Rektum	4	4	2	1	17	33	1	3	4	1	1	2007	1	0	0	1	0	0	4	3	0	0		0	0		0	0	0	0	0	0	0	0	0	0	0		0	0	0	0
273	2	2	53.989	53.989	1	23.6713	Sigma	4	4	1	1	3	10	1	3	4	1	1	2009	1	0	0	1	0	0	4	3	0	0		0	0		0	0	0	0	0	0	0	0	0	0	0		0	0	0	0
274	2	2	55.1562	62.7945	2	20.4783	Ascendens	3	3	2	1			0	2	3	1	2	2005	0	0	0	0	1	0	4	3	0	0		0	0		0	0	0	0	0	0	0	0	0	0	0		0	0	0	0
275	2	2	61.0575	61.3918	3	23.03	Rektum	2	1	0	0	0	18	0	2	1	1	1	2005	1	0	0	0	0	0	1	1	0	0		0	0		0	0	0	0	0	0	0	0	0	0	0		0	0	0	0
276	1	1	72.2904	73.2082	2	27.1203	Coecum	3	3	1	1	1	13	0	3	3	1	2	2009	1	0	0	1	0	0	4	3	2	0	1	1	2	0	1	1	3b	2	0	13	0	0	0	0	0		0	0	0	0
277	1	2	61.1425	59.5425	3	24.0741	Rektum	3	3	2	1	9	12	1	2	4	1	1	2012	1	0	0	0	0	0	1	1	1	0	0	1	1	1	1	1	0	0	0	6	0	0	0	0	0		0	0	0	0
278	2	2	69.3589	67.6932	3	31.1419	Rektum	4	4	2	1	16	16	1	2	4	1	1	2008	1	0	0	0	0	0	1	1	0	0		0	0		0	0	0	0	0	0	0		0	0	0		0	0	0	0
279	2	1	38.2493	43.4877	3	21.7993	Rektum	2	1	0	0	0		0	3	1	1	2	2004	0	0	0	1	0	1	4	3	0	0		0	0		0	0	0	0	0	0	0	0	0	0	0		0	0	0	0
280	1	1	63.5589	65.9781	2	43.4361	Rektum	4	4	1	1	1	22	0	2	3	1	2	2012	0	1	0	0	0	0	2	2	0	0		0	0		0	0	0	0	0	0	0.6	3	1	1	1	0	0	0	0	8
281	2	1	78.211	78.5452	3	20.5688	Rektum	4	4	1	1	1	30	0	3	3	1	1	2010	1	0	0	1	0	0	4	3	0	0		0	0		0	0	0	0	0	0	0	0	0	0	0		0	0	0	0
282	1	2	43.0986	43.0986	1	17.51	Ascendens	4	4	2	1	14	44	1	3	4	1	1	2014	0	0	0	1	0	1	4	3	0	0		0	0		0	0	0	0	0	0	0	0	0	0	0		0	0	0	0
283	1	1	72.5945	72.4384	2	24.5089	Rektum	2	1	0	0	0	11	1	2	4	1	1	2009	0	1	0	0	0	0	2	2	0	0		0	0		0	0	0	0	0	0	1	1	1	1	1	1	0	0	0	4
284	2	2	66.5096	66.5096	3	29.0548	Sigma	3	3	2	1	9	25	1	2	4	1	1	2005	1	0	0	0	0	0	1	1	0	0		0	0		0	0	0	0	0	0	0	0	0	0	0		0	0	0	0
285	2	2	67.7205	67.7205	3	33.2265	Rektum	3	3	2	1	8	14	1	2	4	1	1	2004	1	0	0	0	0	0	1	1	0	0		0	0		0	0	0	0	0	0	0	0	0	0	0		0	0	0	0
286	2	2	72.9068	72.9068	3	25.9924	Sigma	3	3	2	1	13	26	1	3	4	1	1	2007	1	1	1	0	0	1	4	3		1		0	0		0	0	0	0	0	0	0	3	0	0	0		0	0	0	0
287	1	1	77.4849	77.4849	3	22.6003	Rektum	1	1	0	0	0	3	1	3	4	1	1	2012	1	1	1	0	0	0	3	3	2.5	0	0	1	2	0	1	1	0	0	0	16	1.5	1	1	2	1	1	3a	1	0	4
288	2	1	82.2164	82.2164	3	21.6311	Ascendens	4	4	1	1	2	11	1	2	4	1	1	2013	0	1	0	1	0	0	4	3	0	0		0	0		0	0	0	0	0	0	0	0	0	0	0		0	0	0	0
289	1	2	71.0082	70.5781	3	27.7	Rektum	3	3	1	1	1	17	1	2	4	1	1	2014	1	0	0	0	0	0	1	1	2	0	1	2	1	0	2	1	2	1	0	14	0	0	0	0	0		0	0	0	0
290	2	2	82.9945	82.9945	4	24.0238	Rektum	4	4	0	0	0	4	1	3	4	1	1	2011	1	0	0	1	0	0	4	3	0	0		0	0		0	0	0	0	0	0	0	0	0	0	0		0	0	0	0
291	2	2	62.0712	62.0712	2	24.5675	Sigma	3	3	2	1	28	28	1	4	4	1	1	2006	1	0	0	0	0	0	1	1	0	0		0	0		0	0	0	0	0	0	0	0	0	0	0		0	0	0	0
292	1	2	73.9699	75.7726	3	22.1453	Sigma	3	3	0	0	0	13	0	2	2	1	2	2009	1	0	0	0	0	0	1	1	2.5	0	1	1	1	0	1	1	0	0	0	10	0	0	0	0	0		0	0	0	0
293	1	1	62.0411	62.0411	2	29.271	Rektum	3	3	0	0	0	14	1	3	4	1	1	2006	1	0	0	0	0	0	1	1	1	0	0	1	1	0	1	1	1	1	0	22	0	0	0	0	0		0	0	0	0
294	1	2	63.3589	69.1644	2	27.1616	Rektum	3	3	0	0	0	14	0	2	2	1	2	2011	1	1	1	0	0	0	3	3	4	0	0	1	2	1	1	1	0	0	0	5	0.6	1	1	2	1	1	0	0	0	5
295	2	2	46.0301	46.0301	1	25.7704	Sigma	x	4	x		0		1	3	4	1	1	2003	1	0	0	1	0	1	4	3		1		0	0		0	0	0	0	0	0	0	0	0	0	0		0	0	0	0
296	1	1	57.3863	59.8904	1	21.7555	Rektum	3	3	0	0	0		0	2	2	1	2	2007	0	1	0	0	0	0	2	2	0	0		0	0		0	0	0	0	0	0	5	6	2	1	1	0	3b	2	0	13
297	1	2	74.8164	75.737	2	24.0741	Flexur_Re	3	3	1	1	2	13	0	3	3	1	2	2004	1	0	0	0	0	0	1	1	4.5	0	0	1	1	0	1	1	0	0	0	7	0	0	0	0	0		0	0	0	0
298	1	1	50.1233	51.4877	2	19.6052	Descendens	3	3	2	1			0		3	1	2	2003	1	0	0	0	0	1	4	3	1.7	0	1	1	1	0	1	1	3b	2	0	5	0	0	0	0	0		0	0	0	0
299	2	2	69.9205	69.9205	3	29.7265	Coecum	3	3	1	1			1	2	4	1	1	2010	1	0	0	0	1	1	4	3	0	0		0	0		0	0	0	0	0	0	0	0	0	0	0		0	0	0	0
300	2	2	42.3726	44.3233	2	25.8	Coecum	1	1	0	0			0	3	4	1	2	2007	0	0	0	1	0	0	4	3	0	0		0	0		0	0	0	0	0	0	0	0	0	0	0		0	0	0	0
301	1	2	76.6493	76.3534	2	22.3863	Rektum	2	1	1	1	2	11	1	3	4	1	1	2006	0	0	0	0	1	0	4	3	0	0		0	0		0	0	0	0	0	0	0	0	0	0	0		0	0	0	0
302	2	2	80.5123	80.5123	3	23.1834	Sigma	3	3	2	1	17	34	1	2	4	1	1	2007	1	0	0	0	0	0	1	1	0	0		0	0		0	0	0	0	0	0	0	0	0	0	0		0	0	0	0
303	1	2	72.7068	72.3726	2	22.5981	Flexur_Re	3	3	0	0	0	19	1	2	4	1	1	2013	1	0	0	0	0	0	1	1	6	1	1	2	1	0	2	1	2	1	0	14	0	0	0	0	0		0	0	0	0
304	2	2	35.8274	35.8274	2	35.102	Coecum	4	4	x				1	2	4	1	1	2011	1	0	0	0	0	0	1	1	0	0		0	0		0	0	0	0	0	0	0	0	0	0	0		0	0	0	0
305	2	2	79.3836	79.3836	2	25.8264	Sigma	4	4	2	1	9	17	1	2	4	1	1	2006	1	0	0	0	0	0	1	1	0	0		0	0		0	0	0	0	0	0	0	0	0	0	0		0	0	0	0
306	2	1	65.9096	71.1671	3	29.7442	Sigma	3	3	0	0	0		0		2	1	2	2006	1	1	1	0	0	0	3	3	0	0		0	0		0	0	0	0	0	0	0	0	0	0	0		0	0	0	0
307	2	1	53.1342	53.1342	2	22.5827	Coecum	3	3	2	1	7	15	1	3	4	1	1	2008	1	0	0	0	0	0	1	1	0	0		0	0		0	0	0	0	0	0	0	0	0	0	0		0	0	0	0
308	1	2	63.8356	63.0384	3	21.6721	Rektum	4	4	1	1	1	6	0	2	3	1	1	2006	0	1	0	0	0	0	2	2	0	0		0	0		0	0	0	0	0	0	0.5	1	1	1	1	1	0	0	0	2
309	2	1	82.3671	82.3671	3	20.3223	Ascendens	3	3	2	1	6	29	1	3	4	1	1	2007	0	0	0	1	0	0	4	3	0	0		0	0		0	0	0	0	0	0	0	0	0	0	0		0	0	0	0
310	2	2	67.7863	67.7863	2	31.5617	Rektum	2	1	2	1	5	10	1	2	4	1	1	2009	1	0	0	0	0	0	1	1	0	0		0	0		0	0	0	0	0	0	0	0	0	0	0		0	0	0	0
311	2	2	44.5726	45.474	2	26.7949	Rektum	3	3	2	1			0	2	3	1	2	2003	1	1	1	0	0	0	3	3	0	0		0	0		0	0	0	0	0	0	0	0	0	0	0		0	0	0	0
312	2	2	84.1507	84.1507	2	20.5499	Sigma	4	4	2	1	11	26	1	2	4	1	1	2013	1	0	0	1	0	0	4	3		1		0	0		0	0	0	0	0	0	0	0	0	0	0		0	0	0	0
313	1	2	53.0356	53.8959	3	26.3656	Coecum	3	3	2	1	9	25	0	2	3	1	2	2013	0	1	0	0	0	0	2	2	0	0		0	0		0	0	0	0	0	0	2	3	1	1	1	0	0	0	0	4
314	2	1	86.8192	87.8904	3	23.0112	Sigma	4	4	0	0	0	14	0	2	2	1	2	2013	1	1	1	1	0	0	4	3	0	0		0	0		0	0	0	0	0	0	0	0	0	0	0		0	0	0	0
315	2	2	69.6575	69.6575	2	25.9	Sigma	4	4	2	1	10	20	1	2	4	1	1	2014	1	1	1	0	0	0	3	3	0	0		0	0		0	0	0	0	0	0	0	0	0	0	0		0	0	0	0
316	2	2	86.0164	86.0164	5	24.4898	Sigma	4	4	1	1	3	22	1	2	4	1	1	2010	1	1	1	0	0	0	3	3		1		0	0		0	0	0	0	0	0	0	1	1	0	0		0	0	0	0
317	1	1	66.2137	65.9452	3	22.7583	Rektum	3	3	1	1	2	17	1	3	4	1	1	2009	1	0	0	0	0	0	1	1	0.7	0	1	1	1	0	2	1	0	0	0	10	0	0	0	0	0		0	0	0	0
318	2	2	83.7507	83.7507	3	24.968	Ascendens	4	4	2	1	17	22	1	3	4	1	1	2008	1	0	0	0	0	0	1	1	0	0		0	0		0	0	0	0	0	0	0	0	0	0	0		0	0	0	0
319	2	2	70.9178	75.5507	2	23.2438	Sigma	3	3	0	0	0	18	0	2	2	1	2	2007	1	0	0	1	0	0	4	3	0	0		0	0		0	0	0	0	0	0	0	0	0	0	0		0	0	0	0
320	2	1	81.0986	81.0986	3	26.4463	Rektum	4	4	2	1	4	4	1	2	4	1	1	2004	0	0	0	1	0	0	4	3	0	0		0	0		0	0	0	0	0	0	0	0	0	0	0		0	0	0	0
321	1	1	72.8027	72.8027	2	22.8928	Sigma	3	3	1	1	1		1	2	4	1	1	2010	1	0	0	0	0	0	1	1	2	0	0	1	1	0	1	1	3b	2	0	32	0	0	0	0	0		0	0	0	0
322	1	2	65.2959	66.3918	4	33.3866	Rektum	2	1	0	0	0	8	0	2	1	1	2	2010	0	1	0	0	0	0	2	2	0	0		0	0		0	0	0	0	0	0	2	1	1	1	1	0	0	0	0	2
323	2	2	74.6932	74.6932	3	22.1003	Descendens	3	3	1	1	3	16	1	2	4	1	1	2009	1	0	0	0	0	0	1	1	0	0		0	0		0	0	0	0	0	0	0	0	0	0	0		0	0	0	0
324	1	2	73.4247	73.3534	3	27.7177	Sigma	4	4	1	1	3	14	1	2	4	1	1	2013	1	0	0	0	0	0	1	1	2.2	0	0	1	1	0	1	1	0	0	0	12	0	3	0	0	0		0	0	0	0
325	1	2	63.3671	65.9479	2	33.6	Rektum	3	3	1	1	2	19	0	2	3	1	2	2013	0	1	0	0	0	0	2	2	2.1	0	1	2	3	0	0	0	0	0	0	5	1	1	1	1	1	0	0	0	0	3
326	2	2	80.7836	80.7836	2	25.5102	Ascendens	3	3	0	0	0	15	1	2	4	1	1	2012	1	0	0	0	0	1	4	3	0	0		0	0		0	0	0	0	0	0	0	0	0	0	0		0	0	0	0
327	1	2	56.8932	56.2192	3	24.7	Rektum	3	3	1	1	1	14	1	2	4	1	1	2014	1	1	1	0	0	0	3	3	1	0	1	2	2	0	2	1	0	0	0	6	2	2	1	2	1	0	0	0	0	10
328	2	1	82.5562	82.5562	3	27.1203	Sigma	3	3	2	1	5	13	1	2	4	1	1	2008	1	0	0	0	0	0	1	1	0	0		0	0		0	0	0	0	0	0	0	0	0	0	0		0	0	0	0
329	2	2	80.1534	80.1534	2	32.45	Sigma	3	3	1	1	1	15	1	2	4	1	1	2011	1	0	0	0	0	0	1	1	0	0		0	0		0	0	0	0	0	0	0	0	0	0	0		0	0	0	0
330	1	1	76.5671	76.5671	2	23.7118	Rektum	3	3	0	0	0	20	1	2	4	1	1	2009	1	0	0	0	0	0	1	1	0.8	0	1	1	1	0	1	1	0	0	0	10	0	0	0	0	0		0	0	0	0
331	1	1	54.1315	55.6438	2	24.7676	Rektum	4	4	1	1	1	14	0	2	3	1	2	2014	1	0	0	0	0	1	4	3	1.5	0	1	2	1	0	1	1	0	0	0	12	0	0	0	0	0		0	0	0	0
332	2	1	75.7041	75.7041	3	22.7732	Coecum	4	4	0	0	0	2	1	2	4	1	1	2003	0	0	0	1	0	0	4	3	0	0		0	0		0	0	0	0	0	0	0	0	0	0	0		0	0	0	0
333	1	2	67.6082	68.5973	2	24.093	Rektum	3	3	1	1	2	11	0	2	3	1	2	2009	0	1	0	0	0	0	2	2	0	0		0	0		0	0	0	0	0	0	0.8	2	1	1	1	0	0	0	0	3
334	1	1	63.7644	63.7644	2	20.0692	Coecum	4	4	2	1	4	19	1	3	4	1	1	2013	1	0	0	0	0	0	1	1	5.5	1	1	2	1	0	1	1	3a	1	0	8	0	0	0	0	0		0	0	0	0
335	2	1	61.263	65.3945	2	24.2187	Rektum	3	3	2	1	4	9	0	2	3	1	2	2006	0	0	0	0	1	0	4	3	0	0		0	0		0	0	0	0	0	0	0	0	0	0	0		0	0	0	0
336	2	2	62.1973	62.1973	3		Sigma	3	3	2	1	4	15	1	2	4	1	1	2006	1	0	0	0	0	0	1	1	0	0		0	0		0	0	0	0	0	0	0	0	0	0	0		0	0	0	0
337	2	1	80.9288	80.9288	3	19.563	Coecum	4	4	2	1	4	12	1	3	4	1	1	2010	0	1	0	0	0	0	2	2	0	0		0	0		0	0	0	0	0	0	0	0	0	0	0		0	0	0	0
338	1	1	64.8466	64.7918	2	28.0277	Rektum	3	3	1	1	1	15	1	2	4	1	1	2007	1	0	0	0	0	0	1	1	2.4	0	1	1	1	0	1	1	0	0	0	11	0	0	0	0	0		0	0	0	0
339	1	2	87.789	87.789	3	20.7612	Ascendens	4	4	2	1	12	16	1	3	4	1	1	2014	1	0	0	0	0	0	1	1	1.5	0	0	1	1	0	1	1	5	3	1	4	0	0	0	0	0		0	0	0	0
340	2	2	77.5096	78.2932	3		Ascendens	3	3	2	1	5	15	0	2	3	1	2	2014	1	0	0	0	0	0	1	1	0	0		0	0		0	0	0	0	0	0			x	0	0		0	0	0	0
341	2	1	60.9178	63.6301	3	23.8087	Rektum	3	3	0	0	0		0	3	2	1	2	2005	0	1	0	1	0	0	4	3	0	0		0	0		0	0	0	0	0	0	0	0	0	0	0		0	0	0	0
342	1	2	64.9945	67.6137	2	24.6914	Rektum	3	3	2	1	7	17	0	2	3	1	2	2014	0	1	0	0	0	0	2	2	0	0		0	0		0	0	0	0	0	0	1	2	2	1	1	1	0	0	0	4
343	2	1	86.2411	87.4959	2	22.2222	Descendens	3	3	0	0	0	11	0	3	2	1	2	2004	0	0	0	1	0	0	4	3	0	0		0	0		0	0	0	0	0	0	0	0	0	0	0		0	0	0	0
344	1	1	70.6192	73.1808	3	25.462	Sigma	3	3	1	1	3	31	0	2	3	1	2	2012	0	1	0	0	0	0	2	2	0	0		0	0		0	0	0	0	0	0	0.6	3	2	1	1	0	1	1	0	20
345	1	1	69.7479	70.2603	3	23.1911	Sigma	4	4	1	1	1	13	0	2	3	1	2	2011	0	0	0	1	0	0	4	3	1.9	0	1	1	3	0	0	0	0	0	0	11	0	0	0	0	0		0	0	0	0
346	2	2	72.5534	72.5534	2	30.8596	Rektum	3	3	2	1	4	13	1	2	4	1	1	2011	0	1	0	0	0	0	2	2	0	0		0	0		0	0	0	0	0	0	0		0	0	0		0	0	0	0
347	1	2	79.6384	79.6384	3	23.7196	Sigma	3	3	2	1	4	14	1	2	4	1	1	2013	1	0	0	0	0	0	1	1	1.5	0	1	2	1	0	2	1	1	1	0	10	0	0	0	0	0		0	0	0	0
348	1	1	72.1781	72.8219	3	22.8624	Ascendens	4	4	1	1	1	16	0	3	3	1	2	2006	0	0	0	0	1	0	4	3	0	0		0	0		0	0	0	0	0	0	0	0	0	0	0		0	0	0	0
349	1	2	68.2274	69.1151	2	26.079	Coecum	3	3	2	1	14	21	0	2	3	1	2	2009	1	0	0	0	0	0	1	1	2.8	0	1	2	1	0	1	1	0	0	0	8	0	0	0	0	0		0	0	0	0
350	1	1	68.2082	68.2082	2	30.1162	Rektum	4	4	1	1	2	26	1	2	4	1	1	2011	1	0	0	1	0	0	4	3	1.5	0	1	1	2	0	1	1	0	0	0	8	0	0	0	0	0		0	0	0	0
351	2	2	63.674	63.674	2	26.0276	Rektum	4	4	2	1	4		1	2	4	1	1	2008	1	0	0	1	0	0	4	3	0	0		0	0		0	0	0	0	0	0	0	0	0	0	0		0	0	0	0
352	1	2	61.4795	63.5671	3	30.1896	Ascendens	4	4	2	1			0	2	3	1	2	2004	1	0	0	0	0	0	1	1	3	0	1	1	1	0	1	1	3b	2	0	7	0	0	0	0	0		0	0	0	0
353	2	2	80.411	80.411	4		Sigma	4	4	2	1	4	29	1	3	4	1	1	2009	0	0	0	1	0	0	4	3	0	0		0	0		0	0	0	0	0	0	0	0	0	0	0		0	0	0	0
354	2	2	73.3918	73.3918	2	25.5354	Descendens	3	3	2	1	24	40	1	3	4	1	1	2005	1	0	0	0	0	0	1	1		1		1	0		0	0	0	0	0	0	0	0	0	0	0		0	0	0	0
355	2	2	48.263	48.263	2	23.6614	Descendens	3	3	2	1	10	17	1	3	4	1	1	2004	1	0	0	0	0	1	4	3	0	0		0	0		0	0	0	0	0	0	0	0	0	0	0		0	0	0	0
356	1	2	78.3233	78.2356	2	27.1706	Sigma	3	3	1	1	1	11	1	3	4	1	1	2007	1	0	0	0	0	0	1	1	5	1	0	1	1	0	1	1	0	0	0	14	0	0	0	0	0		0	0	0	0
357	1	2	73.1616	73.1616	1	20.7008	Rektum	3	3	2	1	4	16	1	3	4	1	1	2004	1	0	0	0	0	0	1	1	2	0	1	1	1	0	1	1	3b	2	0	20	0	0	0	0	0		0	0	0	0
358	1	1	62.2247	61.589	2	19.9481	Coecum	3	3	0	0	0	9	1	2	4	1	1	2009	1	0	0	0	0	0	1	1	1.7	0	1	2	1	0	1	1	0	0	0	7	0	0	0	0	0		0	0	0	0
359	2	2	71.7726	71.7726	3	26.9896	Sigma	3	3	2	1	5	10	1	2	4	1	1	2008	1	1	1	0	0	0	3	3		1		0	0		0	0	0	0	0	0	0		0	0	0		0	0	0	0
360	2	2	53.9562	53.9562	3	26.5832	Transversum	4	4	2	1	9	22	1	2	4	1	1	2006	1	0	0	0	1	0	4	3	0	0		0	0		0	0	0	0	0	0	0	0	0	0	0		0	0	0	0
361	2	2	70.1425	70.1425	3	21.4692	Sigma	x	4	x				1	2	4	1	1	2012	1	1	1	0	0	0	3	3	0	0		0	0		0	0	0	0	0	0	0	0	0	0	0		0	0	0	0
362	1	2	55.7425	55.0877	3	19.1358	Rektum	3	3	1	1	3	14	1	3	4	1	1	2014	1	0	0	0	0	0	1	1	1.7	0	1	2	1	0	2	1	0	0	0	34	0	0	0	0	0		0	0	0	0
363	2	1	69.2082	69.2082	2	24.4898	Sigma	4	4	2	1	6	9	1	3	4	1	1	2008	1	1	1	0	0	0	3	3	0	0		0	0		0	0	0	0	0	0	0		0	0	0		0	0	0	0
364	2	2	70.2411	70.2411	3	29.0548	Sigma	x	4	x				1	3	4	1	1	2006	1	1	1	0	1	0	4	3	0	0		0	0		0	0	0	0	0	0	0	0	0	0	0		0	0	0	0
365	2	2	66.6521	66.6521	3		Sigma	x	4	x				1	2	4	1	1	2010	0	0	0	1	0	0	4	3	0	0		0	0		0	0	0	0	0	0	0	0	0	0	0		0	0	0	0
366	2	2	55.6247	55.6247	2	25.8264	Coecum	4	4	2	1	4	15	1	2	4	1	1	2003	1	1	1	1	0	0	4	3		1		0	0		0	0	0	0	0	0	0		0	0	0		0	0	0	0
367	2	2	55.1562	55.7479	2	27.4406	Rektum	4	4	2	1	13	38	0	2	3	1	2	2007	0	1	0	0	0	0	2	2	0	0		0	0		0	0	0	0	0	0	0	0	0	0	0		0	0	0	0
368	2	2	72.3836	72.3836	4	28.7317	Transversum	4	4	2	1	5	25	1	3	4	1	1	2004	1	0	0	0	0	0	1	1	0	0		0	0		0	0	0	0	0	0	0	0	0	0	0		0	0	0	0
369	2	1	84.9781	85.3562	2	24.2188	Rektum	3	3	2	1	8	12	0	3	3	1	1	2003	1	0	0	0	0	0	1	1	0	0		0	0		0	0	0	0	0	0	0	0	0	0	0		0	0	0	0
370	1	2	80.1014	80.1014	4	29.7578	Sigma	4	4	1	1	2	12	1	2	4	1	1	2009	1	0	0	0	0	0	1	1	3	0	0	1	1	0	1	1	0	0	0	7	0	0	0	0	0		0	0	0	0
371	2	1	80.2603	80.1178	3	33.305	Sigma	4	4	2	1	14	24	0	3	3	1	1	2014	1	0	0	0	0	0	1	1	0	0		0	0		0	0	0	0	0	0	0	0	0	0	0		0	0	0	0
372	2	2	44.9616	54.3863	3	20.7451	Rektum	3	3	0	0	0		0	2	2	1	2	2010	0	0	0	1	0	1	4	3	0	0		0	0		0	0	0	0	0	0	0	0	0	0	0		0	0	0	0
373	2	1	53.5808	53.5808	3	49.5868	Rektum	3	3	2	1	29	31	1	2	4	1	1	2003	0	1	0	0	0	0	2	2	0	0		0	0		0	0	0	0	0	0	0	3	0	0	0		0	0	0	0
374	2	2	62.9151	62.9151	2	20.8307	Rektum	3	3	1	1	3	18	1	3	4	1	1	2009	0	1	0	0	0	0	2	2	0	0		0	0		0	0	0	0	0	0	0		0	0	0		0	0	0	0
375	1	2	59.1315	68.5205	2	27.6	Flexur_Li	3	3	2	1	4	15	0		3	1	2	2014	0	1	0	0	0	0	2	2	0	0		0	0		0	0	0	0	0	0	1	1	1	1	1	0	0	0	0	3
376	1	1	66.8247	66.8247	2	26.6728	Sigma	3	3	1	1	1	15	1	2	4	1	1	2006	1	0	0	0	0	0	1	1	1.3	0	1	2	1	0	1	1	0	0	0	6	0	0	0	0	0		0	0	0	0
377	2	1	74.2411	75.8247	2	24.841	Rektum	3	3	0	0	0	6		1	2	1	2	2005	0	0	0	1	0	0	4	3	0	0		0	0		0	0	0	0	0	0	0	0	0	0	0		0	0	0	0
378	2	2	69.8384	69.8384	3	28.3447	Coecum	3	3	1	1	3	16	1	2	4	1	1	2013	1	1	1	0	0	0	3	3		1		0	0		0	0	0	0	0	0	0	2	0	0	0		0	0	0	0
379	2	2	70.1945	69.6137	3	23.4568	Sigma	3	3	1	1	2	16	1	3	4	1	1	2014	1	1	1	0	0	0	3	3	0	0		0	0		0	0	0	0	0	0	0	0	0	0	0		0	0	0	0
380	1	2	59.0986	58.5945	2	25.7469	Rektum	2	1	1	1	1	5	1	2	4	1	1	2010	1	0	0	0	0	0	1	1	1.4	0	1	2	1	0	2	1	0	0	0	10	0	0	0	0	0		0	0	0	0
381	2	1	70.3452	70.3452	2	21.7738	Coecum	4	4	2	1	8	8	1	4	4	1	1	2005	0	0	0	1	0	0	4	3	0	0		0	0		0	0	0	0	0	0	0	0	0	0	0		0	0	0	0
382	2	2	84.7808	89.4986	3	19.7232	Ascendens	3	3	1	1	1	10	0		3	1	2	2014	0	1	0	0	0	0	2	2	0	0		0	0		0	0	0	0	0	0	3.5		2	0	0		0	0	0	0
383	1	2	63.9068	63.9068	2	24.6181	Sigma	3	3	2	1	9	15	1	2	4	1	1	2004	1	0	0	0	0	0	1	1	3.5	0	0	1	1	0	2	1	0	0	0	6	0	0	0	0	0		0	0	0	0
384	1	1	63.1562	65.0247	2	30.4076	Rektum	3	3	2	1	6	28	0	2	3	1	2	2005	1	0	0	0	0	0	1	1	3	0	1	1	1	0	1	1	0	0	0	13	0	0	0	0	0		0	0	0	0
385	2	1	80.5096	80.5096	2	17.8359	Sigma	3	3	0	0	0	13	1	2	4	1	1	2009	1	0	0	0	0	0	1	1	0	0		0	0		0	0	0	0	0	0	0	0	0	0	0		0	0	0	0
386	2	2	65.6822	68.3836	2	34.3133	Coecum	4	4	2	1	5	16	0	2	3	1	2	2009	1	1	1	0	0	1	4	3	0	0		0	0		0	0	0	0	0	0	0	0	0	0	0		0	0	0	0
387	2	1	87.9836	87.9836	3	19.5312	Transversum	3	3	2	1			1	2	4	1	1	2003	1	0	0	1	0	0	4	3	0	0		0	0		0	0	0	0	0	0	0	0	0	0	0		0	0	0	0
388	2	2	65.5205	65.5205	3	26.0044	Transversum	x	4	x				1	2	4	1	1	2013	1	1	1	1	0	0	4	3	0	0		0	0		0	0	0	0	0	0	0	0	0	0	0		0	0	0	0
389	2	2	69.9863	70.6822	2	24.623	Sigma	3	3	0	0	0	38	0	2	2	1	2	2009	1	1	1	0	0	0	3	3	0	0		0	0		0	0	0	0	0	0	0	0	0	0	0		0	0	0	0
390	2	1	64.7123	67.1479	2	23.2	Ascendens	3	3	0	0	0		0	2	2	1	2	2012	0	1	0	0	0	0	2	2	0	0		0	0		0	0	0	0	0	0	0	0	0	0	0		0	0	0	0
391	2	2	59.5507	61.2493	2	25.8264	Rektum	2	1	1	1	1	13	0	3	3	1	2	2005	0	0	0	1	0	1	4	3	0	0		0	0		0	0	0	0	0	0	0	0	0	0	0		0	0	0	0
392	1	1	56.4055	65.3781	2	27.1	Rektum	3	3	1	1	2	5	0		3	1	2	2013	0	1	0	0	0	0	2	2	0	0		0	0		0	0	0	0	0	0	4	1	1	1	1	0	0	0	0	4
393	1	1	55.3151	55.9479	1	23.3844	Rektum	3	3	2	1	11	17	0	3	3	1	2	2005	1	0	0	0	0	0	1	1	3.6	0	0	1	1	0	1	1	0	0	0	8	0	0	0	0	0		0	0	0	0
394	2	1	71.1808	73.3068	2	27.3356	Sigma	3	3	2	1	5	8	0	2	3	1	2	2006	1	1	1	1	1	1	4	3	0	0		0	0		0	0	0	0	0	0	0	0	0	0	0		0	0	0	0
395	1	2	76.726	77.7397	3	33.5104	Sigma	3	3	1	1	1	12	0	2	3	1	2	2005	1	0	0	0	0	0	1	1	2.5	0	1	2	1	0	1	1	0	0	0	10	0	0	0	0	0		0	0	0	0
396	1	1	72.5616	72.5616	2	24.5243	Sigma	3	3	2	1	4	22	1	2	4	1	1	2003	1	0	0	0	0	0	1	1	2	0	1	1	1	0	1	1	0	0	0	13	0	0	0	0	0		0	0	0	0
397	2	2	47.7699	47.7699	1	30.3673	Coecum	4	4	1	1	1	5	1	3	4	1	1	2008	0	0	0	1	0	0	4	3	0	0		0	0		0	0	0	0	0	0	0	0	0	0	0		0	0	0	0
398	1	1	76.2192	79.2959	2	21.9363	Rektum	2	1	1	1	1	3	0	2	3	1	2	2004	0	0	0	0	1	0	4	3	0	0		0	0		0	0	0	0	0	0	0	0	0	0	0		0	0	0	0
399	2	2	71.7288	71.7288	2	24.2215	Flexur_Re	3	3	1	1	2	21	1	3	4	1	1	2004	1	0	0	0	0	0	1	1	0	0		0	0		0	0	0	0	0	0	0	0	0	0	0		0	0	0	0
400	1	2	59.7178	59.9671	3	31.4815	Sigma	4	4	0	0	0	8	0	2	2	1	1	2004	1	0	0	0	0	0	1	1	1	0	1	1	1	0	1	1	3b	2	0	18	0	0	0	0	0		0	0	0	0
401	1	2	60.6411	61.3836	1	28.4005	Sigma	2	1	0	0	0	7	0	2	1	1	2	2007	1	0	0	0	0	0	1	1	1	0	1	1	1	0	1	1	0	0	0	11	0	0	0	0	0		0	0	0	0
402	2	2	60.789	61.5014	3	22.3081	Ascendens	4	4	1	1	1	19	0	2	3	1	2	2006	1	0	0	0	0	0	1	1	0	0		0	0		0	0	0	0	0	0	0	0	0	0	0		0	0	0	0
403	1	1	65.0247	65.0137	2	26.2976	Sigma	4	4	0	0	0	16	1	2	4	1	1	2009	1	0	0	0	0	0	1	1	2	0	0	1	1	0	1	1	0	0	0	6	0	0	0	0	0		0	0	0	0
404	1	2	65.1014	65.4795	2	23.8884	Rektum	4	4	2	1	6	8	1	3	4	1	1	2011	1	0	0	0	0	0	1	1	3.7	0	1	1	1	0	1	1	0	0	0	9	0	0	0	0	0		0	0	0	0
405	2	2	68.8329	71.074	2	32	Sigma	3	3	0	0	0		0	2	2	1	2	2008	0	1	0	0	0	0	2	2	0	0		0	0		0	0	0	0	0	0	0	0	0	0	0		0	0	0	0
406	2	2	82.2575	82.2575	2	21.2585	Sigma	4	4	2	1	4	12	1	3	4	1	1	2004	1	0	0	0	0	0	1	1	0	0		0	0		0	0	0	0	0	0	0	0	0	0	0		0	0	0	0
407	2	2	64.3123	65.0795	3		Rektum	3	3	1	1	1	14	0		3	1	2	2004	1	1	1	0	0	1	4	3	0	0		0	0		0	0	0	0	0	0	0	0	0	0	0		0	0	0	0
408	2	2	82.2329	82.2329	3	23.8751	Descendens	3	3	2	1	4	18	1	3	4	1	1	2011	1	0	0	0	0	0	1	1		1		0	0		0	0	0	0	0	0	0	0	0	0	0		0	0	0	0
409	2	2	65.9014	65.9014	1	24.3375	Sigma	3	3	1	1	3	22	1	3	4	1	1	2008	1	0	0	0	0	0	1	1		1		0	0		0	0	0	0	0	0	0	0	0	0	0		0	0	0	0
410	2	2	82.2	82.2	2	30.9304	Sigma	3	3	2	1	10	13	1	2	4	1	1	2004	1	0	0	0	0	0	1	1	0	0		0	0		0	0	0	0	0	0	0	0	0	0	0		0	0	0	0
411	2	2	65.0055	65.0055	2	20.0155	Rektum	3	3	2	1	4	12	1	2	4	1	1	2003	1	1	1	0	0	0	3	3	0	0		0	0		0	0	0	0	0	0	0	3	0	0	0		0	0	0	0
412	2	1	51.9781	51.9781	1	20.0796	Coecum	4	4	2	1	35	51	1	3	4	1	1	2006	0	0	0	1	0	0	4	3	0	0		0	0		0	0	0	0	0	0	0	0	0	0	0		0	0	0	0
413	1	2	70.7945	72.3452	2		Rektum	3	3	0	0	0	12	0	2	2	1	2	2004	1	0	0	0	0	0	1	1	2	0	1	1	1	0	1	1	0	0	0	4	0	0	0	0	0		0	0	0	0
414	1	2	63.9781	63.9781	2	28.3447	Rektum	4	4	1	1	3	15	1	2	4	1	1	2011	1	0	0	0	0	0	1	1	1.4	0	1	1	1	0	1	1	3a	1	0	18	0	0	0	0	0		0	0	0	0
415	2	2	76.8466	76.8466	2	28.0428	Rektum	4	4	2	1	16	18	1	2	4	1	1	2009	1	1	1	1	0	0	4	3	0	0		0	0		0	0	0	0	0	0	0	0	0	0	0		0	0	0	0
416	2	2	72.8658	72.8658	2	27.6817	Coecum	3	3	1	1	3	10	1	2	4	1	1	2003	1	0	0	1	0	0	4	3	0	0		0	0		0	0	0	0	0	0	0	0	0	0	0		0	0	0	0
417	1	2	76.9918	76.9562	3	26.3656	Ascendens	3	3	1	1	2	13	1	2	4	1	1	2007	1	0	0	0	0	0	1	1	1	0	1	1	1	0	1	1	0	0	0	9	0	0	0	0	0		0	0	0	0
418	2	1	84.9534	84.9534	3	21.875	Rektum	4	4	2	1	4	28	1	3	4	1	1	2009	0	1	0	0	0	0	2	2	0	0		0	0		0	0	0	0	0	0	0		0	0	0		0	0	0	0
419	1	1	40.8959	40.8712	1	31.6	Rektum	3	3	1	1	2	34	1	3	4	1	1	2009	1	0	0	0	0	0	1	1	1	0	1	2	1	0	2	1	0	0	0	7	0	0	0	0	0		0	0	0	0
420	1	2	65.7151	65.4712	1	24.4898	Sigma	4	4	0	0	0	12	1	3	4	1	1	2014	1	0	0	0	0	0	1	1	0.5	0	1	2	1	0	1	1	0	0	0	5	0	0	0	0	0		0	0	0	0
[truncated: 43 more columns]
